# Supplementary material for: Comparative genomics reveals carbohydrate enzymatic fluctuations and herbivorous adaptations in arthropods
Source: Comput Struct Biotechnol J. 2024 Oct 18;23:3744–58. doi: 10.1016/j.csbj.2024.10.027 (PMC11543626; doi:10.1016/j.csbj.2024.10.027)
Supplement: Supplementary file 3 — Supplementary material [file mmc3.xlsx]

## Sheet: Table S1
OrganismName	AA	CBM	CE	GH	GT	PL	Family_AA1	Family_AA2	Family_AA3	Family_AA4	Family_AA5	Family_AA6	Family_AA7	Family_AA8	Family_AA9	Family_AA10	Family_AA11	Family_AA12	Family_AA14	Family_AA15	Family_AA16	Family_CBM2	Family_CBM3	Family_CBM5	Family_CBM6	Family_CBM9	Family_CBM12	Family_CBM13	Family_CBM14	Family_CBM20	Family_CBM21	Family_CBM22	Family_CBM24	Family_CBM26	Family_CBM32	Family_CBM34	Family_CBM35	Family_CBM38	Family_CBM39	Family_CBM41	Family_CBM42	Family_CBM43	Family_CBM47	Family_CBM48	Family_CBM50	Family_CBM51	Family_CBM56	Family_CBM57	Family_CBM61
Abrostola tripartita	68	59	2	127	149	0	6	0	59	0	0	0	0	0	0	0	0	0	0	3	0	0	0	0	0	0	0	1	47	0	2	0	0	0	0	0	0	0	5	0	0	0	2	1	0	0	0	1	0
Abscondita terminalis	83	41	8	133	248	5	9	0	64	1	0	2	0	0	0	1	0	0	0	6	0	0	0	0	0	0	0	2	28	0	1	0	0	0	0	0	0	0	4	0	0	0	2	1	2	0	0	1	0
Acanthoscelides obtectus	74	74	2	313	259	0	18	0	53	0	0	0	0	0	0	0	0	0	0	3	0	0	0	0	0	0	0	2	57	0	6	0	0	0	0	0	0	0	6	0	0	0	1	1	0	0	0	1	0
Acromyrmex charruanus	25	29	2	63	104	0	4	0	21	0	0	0	0	0	0	0	0	0	0	0	0	0	0	0	0	0	0	1	20	0	2	0	0	0	0	0	0	0	2	0	0	0	2	1	0	0	0	1	0
Acromyrmex echinatior	25	33	2	56	96	0	3	0	19	0	0	0	0	0	0	0	0	0	0	3	0	0	0	0	0	0	0	1	25	0	2	0	0	0	0	0	0	0	2	0	0	0	1	1	0	0	0	1	0
Acromyrmex heyeri	21	23	3	63	102	0	4	0	17	0	0	0	0	0	0	0	0	0	0	0	0	0	0	0	0	0	0	1	15	0	2	0	0	0	0	0	0	0	1	0	0	0	2	1	0	0	0	1	0
Acromyrmex insinuator	24	26	2	60	99	0	4	0	20	0	0	0	0	0	0	0	0	0	0	0	0	0	0	0	0	0	0	1	16	0	2	0	0	0	0	0	0	0	2	0	0	0	2	1	0	0	0	2	0
Actias luna	206	63	60	656	578	19	18	8	102	12	3	8	32	3	11	0	4	0	0	3	2	0	0	3	0	1	0	4	23	0	2	0	1	0	1	0	0	0	1	0	0	5	2	2	16	0	0	1	0
Acyrthosiphon pisum	44	35	3	105	162	0	3	0	38	0	0	0	0	0	0	0	0	0	0	3	0	0	0	0	0	0	0	2	25	0	1	0	0	0	0	0	0	0	0	0	0	0	2	1	3	0	0	1	0
Adela reaumurella	42	11	3	100	87	0	5	0	34	0	0	0	0	0	0	0	0	0	0	3	0	0	0	0	0	0	0	1	2	0	2	0	0	0	0	0	0	0	3	0	0	0	2	0	0	0	0	1	0
Adoxophyes honmai	58	53	2	129	170	0	4	0	51	0	0	0	0	0	0	0	0	0	0	3	0	0	0	0	0	0	0	3	40	1	2	0	0	0	0	0	0	0	3	0	0	0	2	1	0	0	0	1	0
Adranes taylori	76	25	5	86	137	0	8	0	60	0	0	0	0	0	0	0	0	0	0	8	0	0	0	0	0	0	0	3	13	0	2	0	0	0	0	0	0	0	3	0	0	0	1	2	0	0	0	1	0
Aedes aegypti	34	34	2	117	137	0	8	0	23	0	0	0	0	0	0	0	0	0	0	3	0	0	0	0	0	0	0	1	27	0	2	0	0	0	0	0	0	0	1	0	0	0	1	1	0	0	0	1	0
Aedes albopictus	46	63	3	208	204	0	12	0	29	0	0	0	1	0	0	0	0	0	0	4	0	0	0	0	0	1	0	0	49	2	2	2	0	0	0	0	0	0	3	0	0	0	1	1	0	0	0	2	0
Aenictocupidus jacobsonorum	24	35	1	75	85	0	9	0	8	0	0	0	0	0	0	0	0	0	0	7	0	0	0	0	0	0	0	1	26	0	2	0	0	0	0	0	0	0	2	0	0	0	2	1	0	0	0	1	0
Aethina tumida	46	78	3	146	157	0	3	0	38	1	0	0	0	0	0	0	0	0	0	4	0	0	0	0	0	0	0	1	63	1	1	0	0	0	0	0	0	0	9	0	0	0	1	1	0	0	0	1	0
Agrilus planipennis	45	42	2	171	127	11	3	0	38	0	0	0	0	0	0	0	0	0	0	4	0	0	0	0	0	0	0	2	30	1	2	0	0	0	0	0	0	0	4	0	0	0	1	1	0	0	0	1	0
Agrotis ipsilon	74	85	2	136	183	0	5	0	66	0	0	0	0	0	0	0	0	0	0	3	0	0	0	0	0	0	0	2	73	0	2	0	0	0	0	0	0	0	4	0	0	0	2	1	0	0	0	1	0
Agrypnia vestita	0	0	0	0	7	0	0	0	0	0	0	0	0	0	0	0	0	0	0	0	0	0	0	0	0	0	0	0	0	0	0	0	0	0	0	0	0	0	0	0	0	0	0	0	0	0	0	0	0
Alaus oculatus	31	53	64	476	382	23	5	4	10	2	0	4	0	0	0	6	0	0	0	0	0	0	0	0	2	0	0	0	0	1	0	0	0	0	6	2	1	0	0	1	0	3	0	20	7	3	1	0	0
Aldrichina grahami	29	58	2	103	129	0	6	0	20	0	0	0	0	0	0	0	0	0	0	3	0	0	0	0	0	0	0	1	45	5	1	0	0	0	0	0	0	0	0	0	0	0	3	1	1	0	0	1	0
Aleochara bilineata	45	43	2	92	111	0	12	0	26	0	0	0	0	0	0	0	0	0	0	7	0	0	0	0	0	0	0	2	29	0	3	0	0	0	0	0	0	0	5	0	0	0	2	1	0	0	0	1	0
Altica viridicyanea	56	48	2	200	141	0	4	0	43	1	0	0	0	0	0	0	0	0	0	8	0	0	0	0	0	0	0	5	35	1	1	0	0	0	0	0	0	0	2	0	0	0	2	1	0	0	0	1	0
Alychna victa	41	26	11	129	171	0	3	0	35	0	0	0	0	0	0	0	0	0	0	3	0	0	0	0	0	0	0	0	10	0	2	0	0	0	0	2	0	0	1	0	0	0	0	4	6	0	0	1	0
Amphinemura sulcicollis	13	29	0	98	82	0	3	0	7	0	0	0	0	0	0	0	0	0	0	3	0	0	0	0	0	0	0	2	20	0	2	0	0	0	0	0	0	0	1	0	0	0	2	1	0	0	0	1	0
Ampulex compressa	30	44	3	86	118	0	9	0	18	0	0	0	0	0	0	0	0	0	0	3	0	0	0	0	0	0	0	4	32	0	2	0	0	0	0	0	0	0	2	0	0	0	2	1	0	0	0	1	0
Amyelois transitella	33	61	2	114	150	0	5	0	24	1	0	0	0	0	0	0	0	0	0	3	0	0	0	0	0	0	0	2	49	0	2	0	0	0	0	0	0	0	4	0	0	0	2	1	0	0	0	1	0
Andricus grossulariae	77	45	19	185	137	37	4	0	65	1	0	2	0	0	0	1	0	0	0	4	0	0	1	0	1	0	0	1	20	0	2	0	0	0	0	0	0	0	1	0	0	0	2	0	14	0	0	1	0
Andricus quercuslanigera	23	27	0	126	108	24	4	0	15	0	0	0	0	0	0	0	0	0	0	4	0	0	0	0	0	0	0	1	19	0	2	0	0	0	0	0	0	0	1	0	0	0	2	1	0	0	0	1	0
Anisolabis maritima	50	43	27	283	287	9	6	1	28	1	0	4	1	0	1	1	1	0	0	6	0	0	0	0	0	0	0	2	15	2	0	0	1	0	0	1	0	0	1	0	0	1	3	2	10	0	0	1	0
Anopheles albimanus	32	39	2	113	132	0	7	0	23	0	0	0	0	0	0	0	0	0	0	2	0	0	0	0	0	0	0	1	29	1	2	0	0	0	0	0	0	0	2	0	0	0	2	1	0	0	0	1	0
Anopheles aquasalis	16	32	2	100	121	0	6	0	7	0	0	0	0	0	0	0	0	0	0	3	0	0	0	0	0	0	0	1	23	1	2	0	0	0	0	0	0	0	2	0	0	0	1	1	0	0	0	1	0
Anopheles arabiensis	32	42	2	120	128	0	7	0	22	0	0	0	0	0	0	0	0	0	0	3	0	0	0	0	0	0	0	2	31	1	2	0	0	0	0	0	0	0	2	0	0	0	2	1	0	0	0	1	0
Anopheles atroparvus	33	33	2	107	124	0	8	0	22	0	0	0	0	0	0	0	0	0	0	3	0	0	0	0	0	0	0	1	26	0	2	0	0	0	0	0	0	0	1	0	0	0	2	1	0	0	0	0	0
Anopheles bwambae	38	40	3	135	144	0	8	0	26	0	0	0	0	0	0	0	0	0	0	4	0	0	0	0	0	0	0	2	30	0	3	0	0	0	0	0	0	0	1	0	0	0	2	2	0	0	0	0	0
Anopheles christyi	30	35	1	98	117	0	6	0	22	0	0	0	0	0	0	0	0	0	0	2	0	0	0	0	0	0	0	3	25	0	2	0	0	0	0	0	0	0	2	0	0	0	2	1	0	0	0	0	0
Anopheles coluzzii	33	41	2	115	124	0	7	0	23	0	0	0	0	0	0	0	0	0	0	3	0	0	0	0	0	0	0	2	33	0	2	0	0	0	0	0	0	0	1	0	0	0	2	1	0	0	0	0	0
Anopheles cracens	42	62	3	147	141	0	8	0	28	0	0	0	0	0	0	0	0	0	0	6	0	0	0	0	0	0	0	1	54	0	1	0	0	0	0	0	0	0	1	0	0	0	2	2	0	0	0	1	0
Anopheles culicifacies	34	32	3	113	128	0	7	0	24	0	0	0	0	0	0	0	0	0	0	3	0	0	0	0	0	0	0	2	20	1	3	0	0	0	0	0	0	0	2	0	0	0	2	1	0	0	0	1	0
Anopheles darlingi	34	41	2	103	117	0	7	0	24	0	0	0	0	0	0	0	0	0	0	3	0	0	0	0	0	0	0	1	30	1	2	0	0	0	0	0	0	0	2	0	0	0	2	2	0	0	0	1	0
Anopheles dirus	31	39	2	99	122	0	5	0	23	0	0	0	0	0	0	0	0	0	0	3	0	0	0	0	0	0	0	3	28	1	2	0	0	0	0	0	0	0	1	0	0	0	2	1	0	0	0	1	0
Anopheles epiroticus	16	39	2	112	122	0	8	0	5	0	0	0	0	0	0	0	0	0	0	3	0	0	0	0	0	0	0	2	29	1	2	0	0	0	0	0	0	0	2	0	0	0	2	1	0	0	0	0	0
Anopheles farauti	32	37	2	109	126	0	7	0	22	0	0	0	0	0	0	0	0	0	0	3	0	0	0	0	0	0	0	2	28	0	2	0	0	0	0	0	0	0	1	0	0	0	2	1	0	0	0	1	0
Anopheles fontenillei	18	37	2	114	128	0	8	0	7	0	0	0	0	0	0	0	0	0	0	3	0	0	0	0	0	0	0	2	29	0	2	0	0	0	0	0	0	0	1	0	0	0	2	1	0	0	0	0	0
Anopheles funestus	17	35	2	96	119	0	7	0	7	0	0	0	0	0	0	0	0	0	0	3	0	0	0	0	0	0	0	1	27	0	1	0	0	0	0	0	0	0	2	0	0	0	2	1	0	0	0	1	0
Anopheles gambiae	41	55	2	123	126	0	8	0	30	0	0	0	0	0	0	0	0	0	0	3	0	0	0	0	0	0	0	1	46	0	3	0	0	0	0	0	0	0	2	0	0	0	2	1	0	0	0	0	0
Anopheles koliensis	12	34	2	106	116	0	6	0	4	0	0	0	0	0	0	0	0	0	0	2	0	0	0	0	0	0	0	2	24	0	2	0	0	0	0	0	0	0	2	0	0	0	2	1	0	0	0	1	0
Anopheles longipalpis	65	65	17	221	254	2	14	1	39	0	1	3	2	0	0	1	0	0	0	4	0	0	0	2	0	0	0	3	40	0	3	0	0	0	1	0	0	0	3	0	0	0	2	2	6	0	0	2	0
Anopheles maculatus	10	25	2	109	105	0	6	0	3	0	0	0	0	0	0	0	0	0	0	1	0	0	0	0	0	0	0	2	15	0	2	0	0	0	0	0	0	0	2	0	0	0	2	2	0	0	0	0	0
Anopheles melas	38	36	2	113	134	0	9	0	24	0	0	0	0	0	0	1	0	0	0	4	0	0	0	0	0	0	0	3	23	0	2	4	0	0	0	0	0	0	1	0	0	0	2	1	0	0	0	0	0
Anopheles merus	40	41	2	122	138	0	8	0	29	0	0	0	0	0	0	0	0	0	0	3	0	0	0	0	0	0	0	3	31	1	2	0	0	0	0	0	0	0	1	0	0	0	2	1	0	0	0	0	0
Anopheles minimus	30	39	2	101	120	0	7	0	20	0	0	0	0	0	0	0	0	0	0	3	0	0	0	0	0	0	0	2	28	1	2	0	0	0	0	0	0	0	2	0	0	0	2	1	0	0	0	1	0
Anopheles nili	29	13	1	90	97	0	7	0	20	0	0	0	0	0	0	0	0	0	0	2	0	0	0	0	0	0	0	1	7	0	2	0	0	0	0	0	0	0	1	0	0	0	0	1	0	0	0	1	0
Anopheles punctulatus	33	29	2	101	113	0	6	0	24	0	0	0	0	0	0	0	0	0	0	3	0	0	0	0	0	0	0	1	20	0	2	0	0	0	0	0	0	0	2	0	0	0	2	1	0	0	0	1	0
Anopheles quadriannulatus	34	40	2	111	119	0	7	0	24	0	0	0	0	0	0	0	0	0	0	3	0	0	0	0	0	0	0	2	31	1	2	0	0	0	0	0	0	0	1	0	0	0	2	1	0	0	0	0	0
Anopheles sinensis	33	32	2	114	117	0	6	0	24	0	0	0	0	0	0	0	0	0	0	3	0	0	0	0	0	0	0	1	23	0	2	0	0	0	0	0	0	0	2	0	0	0	2	1	0	0	0	1	0
Anopheles stephensi	37	32	2	114	137	0	8	0	25	0	0	0	0	0	0	0	0	0	0	4	0	0	0	0	0	0	0	1	23	0	3	0	0	0	0	0	0	0	1	0	0	0	2	1	0	0	0	1	0
Anopheles vaneedeni	53	63	8	174	208	1	10	1	33	1	0	3	1	0	0	1	0	0	0	3	0	0	0	2	0	0	0	2	43	0	2	0	0	0	0	0	0	0	3	0	0	0	3	1	4	0	0	2	0
Anoplophora glabripennis	40	54	2	226	153	0	3	0	31	0	0	0	0	0	0	0	0	0	0	6	0	0	0	0	0	0	0	1	42	0	2	0	0	0	0	0	0	0	5	0	0	0	1	2	0	0	0	1	0
Antheraea pernyi	75	61	2	125	134	0	5	0	65	1	0	0	0	0	0	0	0	0	0	4	0	0	0	0	0	0	0	2	51	0	2	0	0	0	0	0	0	0	4	0	0	0	1	0	0	0	0	1	0
Antheraea yamamai	59	51	1	115	136	0	4	0	51	0	0	0	0	0	0	0	0	0	0	4	0	0	0	0	0	0	0	2	39	0	1	0	0	0	0	0	0	0	5	0	0	0	2	1	0	0	0	1	0
Anthocharis cardamines	36	52	2	121	123	0	5	0	28	0	0	0	0	0	0	0	0	0	0	3	0	0	0	0	0	0	0	2	41	1	2	0	0	0	0	0	0	0	3	0	0	0	2	0	0	0	0	1	0
Aphaenogaster ashmeadi	25	41	2	63	104	0	4	0	18	0	0	0	0	0	0	0	0	0	0	3	0	0	0	0	0	0	0	2	31	0	2	0	0	0	0	0	0	0	2	0	0	0	2	1	0	0	0	1	0
Aphaenogaster floridana	24	38	2	64	104	0	3	0	17	0	0	0	0	0	0	0	0	0	0	4	0	0	0	0	0	0	0	2	28	0	2	0	0	0	0	0	0	0	2	0	0	0	2	1	0	0	0	1	0
Aphaenogaster fulva	26	33	2	65	102	0	5	0	17	0	0	0	0	0	0	0	0	0	0	4	0	0	0	0	0	0	0	2	23	0	2	0	0	0	0	0	0	0	2	0	0	0	2	1	0	0	0	1	0
Aphaenogaster miamiana	26	38	2	64	103	0	4	0	17	0	0	0	0	0	0	0	0	0	0	5	0	0	0	0	0	0	0	1	29	0	2	0	0	0	0	0	0	0	2	0	0	0	2	1	0	0	0	1	0
Aphaenogaster picea	27	39	2	66	102	0	4	0	18	0	0	0	0	0	0	0	0	0	0	5	0	0	0	0	0	0	0	1	29	0	2	0	0	0	0	0	0	0	3	0	0	0	2	1	0	0	0	1	0
Aphaenogaster rudis	25	39	2	65	103	0	4	0	17	0	0	0	0	0	0	0	0	0	0	4	0	0	0	0	0	0	0	2	29	0	2	0	0	0	0	0	0	0	2	0	0	0	2	1	0	0	0	1	0
Aphidius ervi	35	37	3	98	133	0	12	0	18	0	0	0	0	0	0	0	0	0	0	5	0	0	0	0	0	0	0	2	28	0	2	0	0	0	0	0	0	0	1	0	0	0	2	1	0	0	0	1	0
Aphidius gifuensis	35	36	2	80	124	0	12	0	17	0	0	0	0	0	0	0	0	0	0	6	0	0	0	0	0	0	0	1	28	0	2	0	0	0	0	0	0	0	1	0	0	0	2	1	0	0	0	1	0
Aphis craccivora	36	27	2	89	150	0	3	0	31	0	0	0	0	0	0	0	0	0	0	2	0	0	0	0	0	0	0	2	21	0	0	0	0	0	0	0	0	0	0	0	0	0	2	1	0	0	0	1	0
Aphis glycines	37	29	3	94	139	0	3	0	32	0	0	0	0	0	0	0	0	0	0	2	0	0	0	0	0	0	0	2	22	0	1	0	0	0	0	0	0	0	0	0	0	0	2	1	0	0	0	1	0
Aphis gossypii	31	21	2	81	147	0	3	0	26	0	0	0	0	0	0	0	0	0	0	2	0	0	0	0	0	0	0	2	14	0	1	0	0	0	0	0	0	0	0	0	0	0	2	1	0	0	0	1	0
Apis cerana	29	40	2	62	99	0	5	0	20	0	0	0	0	0	0	1	0	0	0	3	0	0	0	0	0	0	0	1	31	0	2	0	0	0	0	0	0	0	2	0	0	0	2	1	0	0	0	1	0
Apis dorsata	26	36	2	61	92	0	6	0	17	0	0	0	0	0	0	0	0	0	0	3	0	0	0	0	0	0	0	1	29	0	1	0	0	0	0	0	0	0	2	0	0	0	2	1	0	0	0	0	0
Apis florea	26	38	2	72	99	0	5	0	18	0	0	0	0	0	0	0	0	0	0	3	0	0	0	0	0	0	0	1	29	0	2	0	0	0	0	0	0	0	2	0	0	0	2	1	0	0	0	1	0
Apis laboriosa	30	39	2	61	98	0	6	0	20	0	0	0	0	0	0	1	0	0	0	3	0	0	0	0	0	0	0	1	31	0	2	0	0	0	0	0	0	0	1	0	0	0	2	1	0	0	0	1	0
Apis mellifera	26	41	2	61	99	0	5	0	18	0	0	0	0	0	0	0	0	0	0	3	0	0	0	0	0	0	0	1	32	0	2	0	0	0	0	0	0	0	2	0	0	0	2	1	0	0	0	1	0
Apocrypta bakeri	39	36	1	83	106	0	4	0	30	0	0	0	0	0	0	0	0	0	0	5	0	0	0	0	0	0	0	2	28	0	1	0	0	0	0	0	0	0	1	0	0	0	2	1	0	0	0	1	0
Apolygus lucorum	36	35	2	180	124	0	3	0	31	0	0	0	0	0	0	0	0	0	0	2	0	0	0	0	0	0	0	1	25	1	1	0	0	0	0	0	0	0	1	0	0	0	2	3	0	0	0	1	0
Aptinothrips rufus	24	22	4	95	44	4	4	0	16	0	0	0	0	0	0	0	0	0	0	4	0	0	0	0	0	0	0	0	15	0	2	0	0	0	0	0	0	0	2	0	0	0	1	0	0	1	0	0	0
Aquatica lateralis	7	24	1	37	71	0	1	0	5	0	0	0	0	0	0	0	0	0	0	1	0	0	0	0	0	0	0	1	22	0	0	0	0	0	0	0	0	0	0	0	0	0	1	0	0	0	0	0	0
Araneus ventricosus	62	19	2	95	182	0	0	0	53	1	0	0	0	0	0	0	0	0	0	8	0	0	0	0	0	0	0	3	3	1	6	0	0	0	0	0	0	0	0	0	0	0	3	2	0	0	0	1	0
Arctia plantaginis	57	39	2	116	135	0	5	0	46	1	0	0	0	0	0	0	0	0	0	5	0	0	0	0	0	0	0	1	31	0	2	0	0	0	0	0	0	0	3	0	0	0	0	1	0	0	0	1	0
Ardaris sela	43	20	1	95	123	0	5	0	35	0	0	0	0	0	0	0	0	0	0	3	0	0	0	0	0	0	0	0	13	0	2	0	0	0	0	0	0	0	2	0	0	0	1	1	0	0	0	1	0
Aricia agestis	39	67	2	136	147	0	5	0	31	0	0	0	0	0	0	0	0	0	0	3	0	0	0	0	0	0	0	3	52	1	2	0	0	0	0	0	0	0	6	0	0	0	1	1	0	0	0	1	0
Armadillidium nasatum	14	20	3	105	130	0	2	0	9	0	0	0	0	0	0	0	0	0	0	3	0	0	0	0	0	0	0	1	14	0	1	0	0	0	0	0	0	0	0	0	0	0	1	2	0	0	0	1	0
Armadillidium vulgare	4	12	2	103	136	2	0	0	2	0	0	0	0	0	0	0	0	0	0	2	0	0	0	0	0	0	0	1	7	0	2	0	0	0	0	0	0	0	0	0	0	0	0	1	0	0	0	1	0
Asbolus verrucosus	41	42	0	163	117	0	3	0	22	0	0	0	0	0	0	0	0	0	0	16	0	0	0	0	0	0	0	3	33	1	1	0	0	0	0	0	0	0	3	0	0	0	0	0	0	0	0	1	0
Asobara japonica	42	36	1	81	105	0	9	0	29	0	0	0	0	0	0	0	0	0	0	4	0	0	0	0	0	0	0	0	30	0	1	0	0	0	0	0	0	0	1	0	0	0	2	1	0	0	0	1	0
Aspitha aspitha	38	31	2	102	132	0	5	0	30	0	0	0	0	0	0	0	0	0	0	3	0	0	0	0	0	0	0	2	21	0	2	0	0	0	0	0	0	0	3	0	0	0	1	1	0	0	0	1	0
Athalia rosae	33	42	2	84	123	0	8	0	22	0	0	0	0	0	0	0	0	0	0	3	0	0	0	0	0	0	0	3	31	0	2	0	0	0	0	0	0	0	3	0	0	0	1	1	0	0	0	1	0
Atta cephalotes	23	36	2	62	99	0	3	0	17	0	0	0	0	0	0	0	0	0	0	3	0	0	0	0	0	0	0	1	28	0	2	0	0	0	0	0	0	0	2	0	0	0	1	1	0	0	0	1	0
Atta colombica	22	37	2	60	100	0	4	0	15	0	0	0	0	0	0	0	0	0	0	3	0	0	0	0	0	0	0	1	28	0	2	0	0	0	0	0	0	0	2	0	0	0	2	1	0	0	0	1	0
Atta texana	24	27	2	62	87	0	5	0	17	0	0	0	0	0	0	0	0	0	0	2	0	0	0	0	0	0	0	0	20	0	2	0	0	0	0	0	0	0	1	0	0	0	2	1	0	0	0	1	0
Aulacorthum solani	38	29	5	162	195	0	5	1	29	0	0	2	0	0	0	0	0	0	0	1	0	0	0	0	0	0	0	1	19	0	1	0	0	0	0	0	0	0	0	0	0	0	1	2	4	0	0	1	0
Autographa gamma	69	82	2	141	178	0	5	0	61	0	0	0	0	0	0	0	0	0	0	3	0	0	0	0	0	0	0	2	68	1	2	0	0	0	0	0	0	0	5	0	0	0	2	1	0	0	0	1	0
Autographa pulchrina	63	69	2	135	181	0	6	0	54	0	0	0	0	0	0	0	0	0	0	3	0	0	0	0	0	0	0	2	56	0	2	0	0	0	0	0	0	0	5	0	0	0	2	1	0	0	0	1	0
Bactrocera dorsalis	23	55	2	92	121	0	4	0	16	0	0	0	0	0	0	0	0	0	0	3	0	0	0	0	0	0	0	1	41	5	2	0	0	0	0	0	0	0	2	0	0	0	2	1	0	0	0	1	0
Bactrocera latifrons	26	61	2	98	128	0	7	0	15	1	0	0	0	0	0	0	0	0	0	3	0	0	0	0	0	0	0	2	45	4	2	0	0	0	0	0	0	0	3	0	0	0	2	1	1	0	0	1	0
Bactrocera minax	40	15	16	200	203	6	8	0	25	1	0	3	0	0	0	1	0	0	0	2	0	0	0	0	0	0	0	1	0	0	2	0	0	0	0	0	0	0	3	0	0	0	2	3	0	0	0	1	0
Bactrocera oleae	27	57	2	89	125	0	6	0	17	1	0	0	0	0	0	0	0	0	0	3	0	0	0	0	0	0	0	1	42	4	2	0	0	0	0	0	0	0	3	0	0	0	2	1	1	0	0	1	0
Bactrocera tryoni	30	61	2	105	133	0	6	0	20	1	0	0	0	0	0	0	0	0	0	3	0	0	0	0	0	0	0	2	46	5	2	0	0	0	0	0	0	0	2	0	0	0	2	1	0	0	0	1	0
Baetis rhodani	15	10	2	43	82	0	0	0	12	0	0	0	0	0	0	0	0	0	0	3	0	0	0	0	0	0	0	1	3	0	3	0	0	0	0	0	0	0	0	0	0	0	2	0	0	0	0	1	0
Belgica antarctica	35	35	2	115	138	0	11	0	21	0	0	0	0	0	0	0	0	0	0	3	0	0	0	0	0	0	0	4	24	1	2	0	0	0	0	0	0	0	0	0	0	0	2	1	0	0	0	1	0
Belonocnema treatae	55	35	2	146	114	14	6	0	46	0	0	0	0	0	0	0	0	0	0	3	0	0	0	0	0	0	0	2	26	0	2	0	0	0	0	0	0	0	1	0	0	0	2	1	0	0	0	1	0
Bemisia tabaci	44	34	4	154	182	1	5	0	27	0	8	0	2	0	0	0	0	0	0	2	0	0	0	0	0	0	0	1	25	1	2	0	0	0	0	0	0	0	1	0	0	0	2	1	0	0	0	1	0
Bicyclus anynana	54	42	2	128	146	0	5	0	44	1	0	0	0	0	0	0	0	0	0	4	0	0	0	0	0	0	0	2	31	0	2	0	0	0	0	0	0	0	3	0	0	0	2	1	0	0	0	1	0
Biston betularia	50	58	2	110	169	15	7	0	39	1	0	0	0	0	0	0	0	0	0	3	0	0	0	0	0	0	0	1	48	0	2	0	0	0	0	0	0	0	3	0	0	0	2	1	0	0	0	1	0
Blastobasis adustella	56	58	2	164	169	0	5	0	48	0	0	0	0	0	0	0	0	0	0	3	0	0	0	0	0	0	0	2	47	0	2	0	0	0	0	0	0	0	3	0	0	0	2	1	0	0	0	1	0
Blattella germanica	90	29	2	170	139	0	16	0	70	0	0	0	0	0	0	0	0	0	0	4	0	0	0	0	0	0	0	2	17	1	2	0	0	0	0	0	0	0	3	0	0	0	2	1	0	0	0	1	0
Blomia tropicalis	9	11	2	102	134	0	0	0	8	0	0	0	0	0	0	0	0	0	0	1	0	0	0	0	0	0	0	2	5	0	2	0	0	0	0	0	0	0	0	0	0	0	2	0	0	0	0	0	0
Bolitophila cinerea	30	38	2	95	125	0	3	0	22	0	0	0	0	0	0	0	0	0	0	5	0	0	0	0	0	0	0	2	23	1	2	0	0	0	0	0	0	0	6	0	0	0	2	1	0	0	0	1	0
Boloria selene	62	64	2	115	135	0	5	0	53	0	0	0	0	0	0	0	0	0	0	4	0	0	0	0	0	0	0	2	54	0	2	0	0	0	0	0	0	0	3	0	0	0	1	1	0	0	0	1	0
Bombus bifarius	33	41	2	60	106	0	5	0	25	0	0	0	0	0	0	0	0	0	0	3	0	0	0	0	0	0	0	1	33	0	1	0	0	0	0	0	0	0	2	0	0	0	2	1	0	0	0	1	0
Bombus breviceps	22	40	3	64	100	0	7	0	11	0	0	0	0	0	0	1	0	0	0	3	0	0	0	0	0	0	0	1	31	0	2	0	0	0	0	0	0	0	2	0	0	0	2	1	0	0	0	1	0
Bombus campestris	22	39	2	63	100	0	6	0	12	0	0	0	0	0	0	1	0	0	0	3	0	0	0	0	0	0	0	1	31	0	2	0	0	0	0	0	0	0	2	0	0	0	1	1	0	0	0	1	0
Bombus confusus	19	41	2	62	102	0	7	0	8	0	0	0	0	0	0	1	0	0	0	3	0	0	0	0	0	0	0	1	32	0	2	0	0	0	0	0	0	0	2	0	0	0	2	1	0	0	0	1	0
Bombus consobrinus	16	41	3	64	103	0	6	0	6	0	0	0	0	0	0	1	0	0	0	3	0	0	0	0	0	0	0	1	32	0	2	0	0	0	0	0	0	0	2	0	0	0	2	1	0	0	0	1	0
Bombus cullumanus	25	43	7	86	129	0	7	0	8	0	0	0	0	0	0	7	0	0	0	3	0	0	0	0	0	0	0	1	32	0	2	0	0	0	0	0	0	0	2	0	0	0	2	1	2	0	0	1	0
Bombus difficillimus	36	39	3	66	102	0	7	0	25	0	0	0	0	0	0	1	0	0	0	3	0	0	0	0	0	0	0	1	31	0	2	0	0	0	0	0	0	0	1	0	0	0	2	1	0	0	0	1	0
Bombus haemorrhoidalis	36	41	3	64	101	0	7	0	25	0	0	0	0	0	0	1	0	0	0	3	0	0	0	0	0	0	0	1	32	0	2	0	0	0	0	0	0	0	2	0	0	0	2	1	0	0	0	1	0
Bombus hortorum	34	39	2	62	104	0	6	0	24	0	0	0	0	0	0	1	0	0	0	3	0	0	0	0	0	0	0	0	31	0	2	0	0	0	0	0	0	0	2	0	0	0	2	1	0	0	0	1	0
Bombus ignitus	37	42	2	68	95	0	6	0	27	0	0	0	0	0	0	1	0	0	0	3	0	0	0	0	0	0	0	2	32	0	2	0	0	0	0	0	0	0	2	0	0	0	2	1	0	0	0	1	0
Bombus impatiens	30	41	4	59	102	0	3	0	24	0	0	0	0	0	0	0	0	0	0	3	0	0	0	0	0	0	0	1	32	0	2	0	0	0	0	0	0	0	2	0	0	0	2	1	0	0	0	1	0
Bombus opulentus	34	36	3	64	102	0	6	0	24	0	0	0	0	0	0	1	0	0	0	3	0	0	0	0	0	0	0	1	27	0	2	0	0	0	0	0	0	0	2	0	0	0	2	1	0	0	0	1	0
Bombus pascuorum	35	58	2	118	105	0	5	0	26	0	0	0	0	0	0	1	0	0	0	3	0	0	0	0	0	0	0	2	33	0	2	0	0	0	0	0	0	0	2	0	0	0	17	1	0	0	0	1	0
Bombus picipes	35	41	3	65	101	0	7	0	24	0	0	0	0	0	0	1	0	0	0	3	0	0	0	0	0	0	0	1	32	0	2	0	0	0	0	0	0	0	2	0	0	0	2	1	0	0	0	1	0
Bombus polaris	40	39	2	63	97	0	6	0	30	0	0	0	0	0	0	1	0	0	0	3	0	0	0	0	0	0	0	1	31	0	2	0	0	0	0	0	0	0	2	0	0	0	1	1	0	0	0	1	0
Bombus pyrosoma	32	41	3	63	99	0	6	0	23	0	0	0	0	0	0	1	0	0	0	2	0	0	0	0	0	0	0	1	32	0	2	0	0	0	0	0	0	0	2	0	0	0	2	1	0	0	0	1	0
Bombus sibiricus	34	41	2	63	100	0	7	0	23	0	0	0	0	0	0	1	0	0	0	3	0	0	0	0	0	0	0	1	32	0	2	0	0	0	0	0	0	0	2	0	0	0	2	1	0	0	0	1	0
Bombus skorikovi	33	40	3	63	101	0	7	0	22	0	0	0	0	0	0	1	0	0	0	3	0	0	0	0	0	0	0	1	31	0	2	0	0	0	0	0	0	0	2	0	0	0	2	1	0	0	0	1	0
Bombus soroeensis	40	41	3	65	100	0	7	0	29	0	0	0	0	0	0	1	0	0	0	3	0	0	0	0	0	0	0	1	32	0	2	0	0	0	0	0	0	0	2	0	0	0	2	1	0	0	0	1	0
Bombus superbus	32	42	2	63	102	0	6	0	22	0	0	0	0	0	0	1	0	0	0	3	0	0	0	0	0	0	0	1	33	0	2	0	0	0	0	0	0	0	2	0	0	0	2	1	0	0	0	1	0
Bombus terrestris	33	39	4	59	105	0	7	0	23	0	0	0	0	0	0	0	0	0	0	3	0	0	0	0	0	0	0	1	30	0	2	0	0	0	0	0	0	0	2	0	0	0	2	1	0	0	0	1	0
Bombus turneri	29	41	2	64	98	0	7	0	19	0	0	0	0	0	0	1	0	0	0	2	0	0	0	0	0	0	0	1	32	0	2	0	0	0	0	0	0	0	2	0	0	0	2	1	0	0	0	1	0
Bombus vancouverensis	35	40	3	61	101	0	5	0	26	0	0	0	0	0	0	0	0	0	0	4	0	0	0	0	0	0	0	1	32	0	1	0	0	0	0	0	0	0	2	0	0	0	2	1	0	0	0	1	0
Bombus vosnesenskii	33	40	3	60	106	0	6	0	24	0	0	0	0	0	0	0	0	0	0	3	0	0	0	0	0	0	0	1	32	0	1	0	0	0	0	0	0	0	2	0	0	0	2	1	0	0	0	1	0
Bombus waltoni	33	42	2	63	100	0	6	0	23	0	0	0	0	0	0	1	0	0	0	3	0	0	0	0	0	0	0	1	33	0	2	0	0	0	0	0	0	0	2	0	0	0	2	1	0	0	0	1	0
Bombyx huttoni	52	23	1	46	87	0	4	0	44	0	0	0	0	0	0	0	0	0	0	4	0	0	0	0	0	0	0	1	14	0	2	0	0	0	0	0	0	0	4	0	0	0	0	1	0	0	0	1	0
Bombyx mandarina	53	56	2	103	139	0	2	0	47	0	0	0	0	0	0	0	0	0	0	4	0	0	0	0	0	0	0	0	48	0	2	0	0	0	0	0	0	0	3	0	0	0	2	0	0	0	0	1	0
Bombyx mori	58	40	2	104	123	0	5	0	49	0	0	0	0	0	0	0	0	0	0	4	0	0	0	0	0	0	0	0	32	0	2	0	0	0	0	0	0	0	3	0	0	0	1	1	0	0	0	1	0
Brachyptera putata	34	46	2	130	132	0	8	0	23	0	0	0	0	0	0	0	0	0	0	3	0	0	0	0	0	0	0	4	32	1	2	0	0	0	0	0	0	0	2	0	0	0	2	2	0	0	0	1	0
Bradysia coprophila	84	42	5	219	189	9	3	1	34	0	0	0	15	0	0	0	0	3	0	28	0	0	0	0	0	0	0	6	26	1	2	0	0	0	0	0	0	0	3	0	0	0	2	1	0	0	0	1	0
Bradysia hygida	59	33	5	191	146	5	2	0	28	0	0	0	8	0	0	0	0	3	0	18	0	0	0	0	0	0	0	4	21	0	1	0	0	0	0	0	1	0	3	0	0	0	2	1	0	0	0	0	0
Bradysia odoriphaga	73	39	8	218	180	5	3	1	35	1	0	0	5	0	0	0	0	3	0	25	0	0	0	0	0	0	0	6	22	1	2	0	0	0	0	0	0	0	3	0	1	0	2	1	0	0	0	1	0
Brassicogethes aeneus	61	48	2	119	166	0	12	0	45	1	0	0	0	0	0	0	0	0	0	3	0	0	0	0	0	0	0	3	36	0	1	0	0	0	0	0	0	0	3	0	0	0	2	2	0	0	0	1	0
Brenthis ino	58	65	2	126	155	0	5	0	48	0	0	0	0	0	0	0	0	0	0	5	0	0	0	0	0	0	0	2	52	0	2	0	0	0	0	0	0	0	3	0	0	0	4	1	0	0	0	1	0
Busseola fusca	48	34	2	98	116	0	3	0	42	0	0	0	0	0	0	0	0	0	0	3	0	0	0	0	0	0	0	1	25	0	2	0	0	0	0	0	0	0	3	0	0	0	2	0	0	0	0	1	0
Caerostris darwini	27	71	3	81	154	0	0	0	19	0	0	0	0	0	0	0	0	0	0	8	0	0	0	0	0	0	0	9	48	2	7	0	0	0	0	0	0	0	0	0	0	0	3	1	0	0	0	1	0
Caerostris extrusa	21	36	1	67	117	0	0	0	14	0	0	0	0	0	0	0	0	0	0	7	0	0	0	0	0	0	0	4	21	0	6	0	0	0	0	0	0	0	0	0	0	0	3	1	0	0	0	1	0
Calephelis nemesis	71	48	2	152	167	0	6	0	61	0	0	0	0	0	0	0	0	0	0	4	0	0	0	0	0	0	0	2	34	1	2	0	0	0	0	0	0	0	5	0	0	0	2	1	0	0	0	1	0
Calephelis virginiensis	59	37	2	141	153	0	6	0	49	1	0	0	0	0	0	0	0	0	0	3	0	0	0	0	0	0	0	2	25	1	2	0	0	0	0	0	0	0	4	0	0	0	1	1	0	0	0	1	0
Caligus rogercresseyi	4	14	1	12	45	0	0	0	1	0	0	0	0	0	0	0	0	0	0	3	0	0	0	0	0	0	0	1	10	0	1	0	0	0	0	0	0	0	0	0	0	0	1	0	0	0	0	1	0
Callimorpha dominula	57	19	2	82	110	0	4	0	46	0	0	0	0	0	0	0	0	0	0	7	0	0	0	0	0	0	0	0	12	0	2	0	0	0	0	0	0	0	3	0	0	0	0	1	0	0	0	1	0
Calliphora vicina	22	33	2	84	72	0	4	0	15	0	0	0	0	0	0	0	0	0	0	3	0	0	0	0	0	0	0	0	26	4	2	0	0	0	0	0	0	0	0	0	0	0	0	0	0	0	0	1	0
Callosobruchus maculatus	47	47	2	206	165	0	5	0	38	0	0	0	0	0	0	0	0	0	0	4	0	0	0	0	0	0	0	1	31	0	1	0	0	0	0	1	0	0	4	0	0	0	6	1	0	0	0	1	0
Calydna sturnula	0	0	0	6	0	0	0	0	0	0	0	0	0	0	0	0	0	0	0	0	0	0	0	0	0	0	0	0	0	0	0	0	0	0	0	0	0	0	0	0	0	0	0	0	0	0	0	0	0
Cameraria ohridella	20	24	6	87	64	0	5	1	10	0	0	0	0	0	0	1	0	0	0	3	0	0	0	1	0	0	0	1	12	1	2	0	0	0	0	0	0	0	1	0	0	0	0	0	2	0	0	1	0
Campoletis sonorensis	34	52	1	87	138	0	8	0	19	0	0	0	0	0	0	0	0	0	0	7	0	0	0	0	0	0	0	6	37	0	3	0	0	0	0	0	0	0	2	0	0	0	2	1	0	0	0	1	0
Camponotus floridanus	33	42	2	84	105	0	8	0	22	0	0	0	0	0	0	0	0	0	0	3	0	0	0	0	0	0	0	1	34	0	1	0	0	0	0	0	0	0	2	0	0	0	2	1	0	0	0	1	0
Carposina sasakii	48	70	2	122	172	0	4	0	39	2	0	0	0	0	0	0	0	0	0	3	0	0	0	0	0	0	0	0	60	1	2	0	0	0	0	0	0	0	3	0	0	0	2	1	0	0	0	1	0
Cataglyphis hispanica	26	32	2	66	99	0	5	0	17	0	0	0	0	0	0	0	0	0	0	4	0	0	0	0	0	0	0	2	23	0	2	0	0	0	0	0	0	0	2	0	0	0	1	1	0	0	0	1	0
Cataglyphis niger	39	38	18	127	171	2	7	5	23	1	0	1	1	0	0	0	0	0	0	1	0	0	0	0	0	0	0	1	22	0	1	0	0	0	0	1	0	0	2	0	0	0	1	1	8	0	0	1	0
Catotricha subobsoleta	38	35	3	93	132	0	11	0	24	0	0	0	0	0	0	0	0	0	0	3	0	0	0	0	0	0	0	1	25	1	2	0	0	0	0	0	0	0	2	0	0	0	2	1	0	0	0	1	0
Cecidostiba fungosa	64	42	1	76	111	0	10	0	47	0	0	0	0	0	0	0	0	0	0	7	0	0	0	0	0	0	0	2	33	0	1	0	0	0	0	0	0	0	2	0	0	0	2	1	0	0	0	1	0
Cecidostiba semifascia	63	37	1	96	114	0	10	0	46	0	0	0	0	0	0	0	0	0	0	7	0	0	0	0	0	0	0	2	27	0	1	0	0	0	0	0	0	0	3	0	0	0	2	1	0	0	0	1	0
Celastrina argiolus	39	76	2	127	128	0	5	0	31	0	0	0	0	0	0	0	0	0	0	3	0	0	0	0	0	0	0	1	63	1	2	0	0	0	0	0	0	0	5	0	0	0	2	1	0	0	0	1	0
Cephus cinctus	28	44	3	89	101	2	8	0	17	0	0	0	0	0	0	0	0	0	0	3	0	0	0	0	0	0	0	1	35	0	2	0	0	0	0	0	0	0	2	0	0	0	2	1	0	0	0	1	0
Ceratina australensis	35	35	2	70	102	4	6	0	26	0	0	0	0	0	0	1	0	0	0	2	0	0	0	0	0	0	0	0	28	0	1	0	0	0	0	0	0	0	2	0	0	0	2	1	0	0	0	1	0
Ceratina calcarata	32	34	2	65	98	3	5	0	24	0	0	0	0	0	0	0	0	0	0	3	0	0	0	0	0	0	0	2	24	0	2	0	0	0	0	0	0	0	2	0	0	0	2	1	0	0	0	1	0
Ceratitis capitata	28	62	2	101	130	0	6	0	18	1	0	0	0	0	0	0	0	0	0	3	0	0	0	0	0	0	0	1	47	5	2	0	0	0	0	0	0	0	2	0	0	0	2	1	1	0	0	1	0
Ceratosolen fusciceps	22	35	2	59	67	2	3	0	17	0	0	1	0	0	0	0	0	0	0	1	0	0	0	0	0	0	0	2	28	0	0	0	0	0	0	0	0	0	0	0	0	0	2	0	2	0	0	1	0
Ceratosolen solmsi	16	39	1	68	89	0	2	0	12	0	0	0	0	0	0	0	0	0	0	2	0	0	0	0	0	0	0	1	33	0	1	0	0	0	0	0	0	0	0	0	0	0	2	1	0	0	0	1	0
Ceutorhynchus assimilis	6	19	2	24	18	1	1	0	5	0	0	0	0	0	0	0	0	0	0	0	0	0	0	0	0	0	0	1	17	0	0	0	0	0	0	0	0	0	0	0	0	0	0	1	0	0	0	0	0
Chaoborus trivitattus	24	16	3	80	88	0	4	0	15	0	0	0	0	0	0	0	0	0	0	5	0	0	0	0	0	0	0	0	12	0	0	0	0	0	0	0	0	0	2	0	0	0	0	1	0	0	0	1	0
Chelonus insularis	25	39	2	73	101	0	6	0	14	0	0	0	0	0	0	0	0	0	0	5	0	0	0	0	0	0	0	2	31	0	1	0	0	0	0	0	0	0	1	0	0	0	2	1	0	0	0	1	0
Chilo suppressalis	36	95	2	139	155	0	5	0	27	1	0	0	0	0	0	0	0	0	0	3	0	0	0	0	0	0	0	2	79	0	3	0	0	0	0	0	0	0	6	0	0	0	2	2	0	0	0	1	0
Chionoecetes opilio	10	14	1	48	108	0	2	0	4	0	0	0	0	0	0	0	0	0	0	4	0	0	0	0	0	0	0	2	9	0	1	0	0	0	0	0	0	0	0	0	0	0	0	1	0	0	0	1	0
Chironomus riparius	28	24	2	108	173	0	9	0	17	0	0	0	0	0	0	0	0	0	0	2	0	0	0	0	0	0	0	2	16	0	2	0	0	0	0	0	0	0	0	0	0	0	2	1	0	0	0	1	0
Chironomus tentans	38	24	2	147	200	0	9	0	26	0	0	0	0	0	0	0	0	0	0	3	0	0	0	0	0	0	0	2	17	0	2	0	0	0	0	0	0	0	0	0	0	0	1	1	0	0	0	1	0
Choristoneura fumiferana	91	68	6	192	287	0	5	0	77	0	0	0	0	0	0	0	0	0	0	9	0	0	0	0	0	0	0	7	50	0	2	0	0	0	0	0	0	0	5	0	0	0	2	1	0	0	0	1	0
Chrysina resplendens	37	19	5	132	90	1	5	0	30	0	0	0	0	0	0	0	0	0	0	2	0	0	0	0	0	0	0	0	9	0	1	0	0	0	0	0	0	0	3	0	0	0	2	3	0	0	0	1	0
Chrysodeixis includens	5	28	0	17	22	0	0	0	5	0	0	0	0	0	0	0	0	0	0	0	0	0	0	0	0	0	0	2	24	1	0	0	0	0	0	0	0	0	1	0	0	0	0	0	0	0	0	0	0
Chrysomya rufifacies	38	50	2	101	135	0	7	0	26	1	0	0	0	0	0	1	0	0	0	3	0	0	0	0	0	0	0	2	32	5	2	0	0	0	0	0	0	0	3	0	0	0	2	1	1	0	0	1	0
Chrysoperla carnea	48	42	2	131	171	0	6	0	38	0	0	0	0	0	0	0	0	0	0	4	0	0	0	0	0	0	0	2	30	0	2	0	0	0	0	0	0	0	4	0	0	0	2	1	0	0	0	1	0
Chymomyza costata	27	89	2	109	160	0	6	0	15	0	0	0	0	0	0	0	0	0	0	6	0	0	0	0	0	0	0	1	74	4	2	0	0	0	0	0	0	0	3	0	0	0	2	1	1	0	0	1	0
Cimex lectularius	33	36	2	73	94	0	6	0	26	0	0	0	0	0	0	0	0	0	0	1	0	0	0	0	0	0	0	1	30	1	1	0	0	0	0	0	0	0	0	0	0	0	1	1	0	0	0	1	0
Cinara cedri	36	42	4	112	210	0	6	0	28	0	0	0	0	0	0	0	0	0	0	2	0	0	0	0	0	0	0	2	33	0	1	0	0	0	0	0	0	0	0	0	0	0	2	2	0	0	0	2	0
Cirrula hians	13	25	2	48	65	0	3	0	9	0	0	0	0	0	0	0	0	0	0	1	0	0	0	0	0	0	0	3	16	0	2	0	0	0	0	0	0	0	2	0	0	0	1	0	0	0	0	1	0
Clitarchus hookeri	30	21	1	134	92	0	10	0	15	0	0	0	0	0	0	0	0	0	0	5	0	0	0	0	0	0	0	0	18	0	0	0	0	0	0	0	0	0	2	0	0	0	0	1	0	0	0	0	0
Cloeon dipterum	49	80	13	253	268	0	19	0	24	0	0	0	0	0	0	0	0	0	0	6	0	0	0	0	0	0	0	3	61	2	3	0	0	0	0	0	0	0	0	0	0	0	8	1	0	0	0	2	0
Clogmia albipunctata	38	38	2	128	143	0	4	0	31	0	0	0	0	0	0	0	0	0	0	3	0	0	0	0	0	0	0	1	22	0	2	0	0	0	0	0	0	0	10	0	0	0	2	0	0	0	0	1	0
Clostera curtula	60	44	2	130	168	0	6	0	51	0	0	0	0	0	0	0	0	0	0	3	0	0	0	0	0	0	0	2	32	0	2	0	0	0	0	0	0	0	4	0	0	0	2	1	0	0	0	1	0
Clunio marinus	21	39	2	118	182	0	7	0	11	0	0	0	0	0	0	0	0	0	0	3	0	0	0	0	0	0	0	4	27	1	3	0	0	0	0	0	0	0	0	0	0	0	2	1	0	0	0	1	0
Cnaphalocrocis exigua	36	48	1	103	99	0	5	0	28	0	0	0	0	0	0	0	0	0	0	3	0	0	0	0	0	0	0	1	38	0	2	0	0	0	0	0	0	0	3	0	0	0	2	1	0	0	0	1	0
Cnaphalocrocis medinalis	11	8	1	19	21	0	0	0	10	0	0	0	0	0	0	0	0	0	0	1	0	0	0	0	0	0	0	0	2	0	1	0	0	0	0	0	0	0	4	0	0	0	0	1	0	0	0	0	0
Coboldia fuscipes	25	34	2	91	122	0	3	0	18	0	0	0	0	0	0	0	0	0	0	4	0	0	0	0	0	0	0	2	22	1	2	0	0	0	0	0	0	0	3	0	0	0	2	1	0	0	0	1	0
Coccinella septempunctata	47	42	1	86	118	0	4	0	36	1	0	0	0	0	0	0	0	0	0	6	0	0	0	0	0	0	0	4	28	1	2	0	0	0	0	0	0	0	3	0	0	0	2	1	0	0	0	1	0
Cochliomyia hominivorax	42	68	2	109	147	0	9	0	29	0	0	0	0	0	0	0	0	0	0	4	0	0	0	0	0	0	0	2	51	5	2	0	0	0	0	0	0	0	3	0	0	0	2	1	1	0	0	1	0
Coelopa frigida	34	66	3	102	122	0	7	0	24	0	0	0	0	0	0	0	0	0	0	3	0	0	0	0	0	0	0	0	52	5	2	0	0	0	0	0	0	0	2	0	0	0	2	1	1	0	0	1	0
Colias croceus	40	46	2	121	164	0	5	0	31	0	0	0	0	0	0	0	0	0	0	4	0	0	0	0	0	0	0	2	34	1	2	0	0	0	0	0	0	0	3	0	0	0	2	1	0	0	0	1	0
Colletes gigas	29	42	3	67	108	0	5	0	20	0	0	0	0	0	0	1	0	0	0	3	0	0	0	0	0	0	0	1	33	0	2	0	0	0	0	0	0	0	2	0	0	0	2	1	0	0	0	1	0
Columbicola columbae	23	34	2	62	97	0	4	0	15	0	0	0	0	0	0	0	0	0	0	4	0	0	0	0	0	0	0	3	25	0	2	0	0	0	0	0	0	0	0	0	0	0	2	1	0	0	0	1	0
Condylostylus patibulatus	9	12	3	88	74	0	1	0	4	0	0	1	0	0	0	0	0	0	0	3	0	0	0	0	0	0	0	0	5	0	0	0	0	0	0	0	0	0	4	0	0	0	2	1	0	0	0	0	0
Conopomorpha cramerella	41	36	1	134	152	0	6	0	31	0	0	0	0	0	0	0	0	0	0	4	0	0	0	0	0	0	0	3	24	1	2	0	0	0	0	0	0	0	2	0	0	0	2	1	0	0	0	1	0
Contarinia nasturtii	39	29	2	120	151	5	9	0	27	0	0	0	0	0	0	1	0	0	0	2	0	0	0	0	0	0	0	2	20	1	2	0	0	0	0	0	0	0	1	0	0	0	1	1	0	0	0	1	0
Copidosoma floridanum	50	32	1	91	110	0	5	0	31	0	0	0	0	0	0	0	0	0	0	14	0	0	0	0	0	0	0	0	26	0	1	0	0	0	0	0	0	0	1	0	0	0	2	1	0	0	0	1	0
Coptotermes formosanus	37	35	2	98	142	0	7	0	26	0	0	0	0	0	0	0	0	0	0	4	0	0	0	0	0	0	0	2	26	1	2	0	0	0	0	0	0	0	0	0	0	0	2	1	0	0	0	1	0
Cotesia chilonis	24	29	2	77	93	0	6	0	15	0	0	0	0	0	0	0	0	0	0	3	0	0	0	0	0	0	0	1	22	0	2	0	0	0	0	0	0	0	0	0	0	0	2	1	0	0	0	1	0
Cotesia congregata	27	19	3	76	97	0	7	0	17	0	0	0	0	0	0	0	0	0	0	3	0	0	0	0	0	0	0	1	12	0	2	0	0	0	0	0	0	0	1	0	0	0	1	1	0	0	0	1	0
Cotesia flavipes	20	19	2	72	93	0	7	0	11	0	0	0	0	0	0	0	0	0	0	2	0	0	0	0	0	0	0	1	12	0	2	0	0	0	0	0	0	0	1	0	0	0	1	1	0	0	0	1	0
Cotesia glomerata	15	28	2	75	99	0	8	0	4	0	0	0	0	0	0	0	0	0	0	3	0	0	0	0	0	0	0	1	20	0	2	0	0	0	0	0	0	0	1	0	0	0	2	1	0	0	0	1	0
Cotesia rubecula	23	21	2	78	102	0	5	0	16	0	0	0	0	0	0	0	0	0	0	2	0	0	0	0	0	0	0	0	16	0	2	0	0	0	0	0	0	0	1	0	0	0	0	1	0	0	0	1	0
Cotesia sesamiae	24	26	2	75	91	0	7	0	14	0	0	0	0	0	0	0	0	0	0	3	0	0	0	0	0	0	0	2	17	0	2	0	0	0	0	0	0	0	1	0	0	0	2	1	0	0	0	1	0
Cotesia typhae	13	20	3	55	66	0	4	0	9	0	0	0	0	0	0	0	0	0	0	0	0	0	0	0	0	0	0	1	14	0	2	0	0	0	0	0	0	0	1	0	0	0	1	0	0	0	0	1	0
Cotesia vestalis	39	37	7	151	125	3	9	1	25	0	0	1	0	0	0	1	0	0	0	2	0	0	0	0	0	0	0	1	24	0	2	0	0	0	0	1	0	0	1	0	0	0	2	1	2	0	0	1	0
Craniophora ligustri	66	60	2	130	157	0	5	0	58	0	0	0	0	0	0	0	0	0	0	3	0	0	0	0	0	0	0	2	48	0	2	0	0	0	0	0	0	0	4	0	0	0	2	1	0	0	0	1	0
Crematogaster levior	14	36	4	66	99	0	4	0	7	0	0	0	0	0	0	0	0	0	0	3	0	0	0	0	0	0	0	0	27	0	2	0	0	0	0	0	0	0	3	0	0	0	2	1	0	0	0	1	0
Crocallis elinguaria	51	59	2	114	142	8	6	0	41	1	0	0	0	0	0	0	0	0	0	3	0	0	0	0	0	0	0	2	46	1	2	0	0	0	0	0	0	0	3	0	0	0	3	1	0	0	0	1	0
Croniades pieria	42	26	2	116	149	1	5	0	34	0	0	0	0	0	0	0	0	0	0	3	0	0	0	0	0	0	0	2	15	0	2	0	0	0	0	0	0	0	4	0	0	0	1	1	0	0	0	1	0
Cryptolaemus montrouzieri	48	34	1	108	125	0	3	0	37	0	0	0	0	0	0	0	0	0	0	8	0	0	0	0	0	0	0	2	23	0	2	0	0	0	0	0	0	0	3	0	0	0	2	1	0	0	0	1	0
Cryptotermes secundus	60	54	8	181	244	0	10	0	47	0	0	0	0	0	0	0	0	0	0	3	0	0	0	0	0	0	0	6	34	4	2	0	0	0	0	0	0	0	2	0	0	0	4	1	0	0	0	1	0
Ctenocephalides felis	30	46	2	96	150	0	5	0	22	0	0	0	0	0	0	0	0	0	0	3	0	0	0	0	0	0	0	4	31	0	2	0	0	0	0	0	0	0	5	0	0	0	2	1	0	0	0	1	0
Culex pipiens	37	38	2	133	134	0	6	0	28	0	0	0	0	0	0	0	0	0	0	3	0	0	0	0	0	0	0	2	27	1	2	0	0	0	0	0	0	0	2	0	0	0	2	1	0	0	0	1	0
Culex quinquefasciatus	32	34	2	122	128	0	7	0	22	0	0	0	0	0	0	0	0	0	0	3	0	0	0	0	0	0	0	2	23	1	2	0	0	0	0	0	0	0	2	0	0	0	2	1	0	0	0	1	0
Culicoides sonorensis	42	46	4	177	208	0	11	0	24	0	0	0	0	0	0	0	0	0	0	7	0	0	0	0	0	0	0	2	30	2	3	0	0	0	0	0	0	0	5	0	0	0	2	2	0	0	0	0	0
Cyaniris semiargus	41	70	2	127	151	0	5	0	33	0	0	0	0	0	0	0	0	0	0	3	0	0	0	0	0	0	0	2	55	1	2	0	0	0	0	0	0	0	6	0	0	0	2	1	0	0	0	1	0
Cydia pomonella	62	53	2	113	148	0	4	0	57	0	0	0	0	0	0	0	0	0	0	1	0	0	0	0	0	0	0	3	42	0	2	0	0	0	0	0	0	0	2	0	0	0	2	1	0	0	0	1	0
Cyphomyrmex costatus	21	33	3	65	103	0	3	0	16	0	0	0	0	0	0	0	0	0	0	2	0	0	0	0	0	0	0	2	23	0	2	0	0	0	0	0	0	0	2	0	0	0	2	1	0	0	0	1	0
Cyprideis torosa	13	46	5	120	170	0	0	0	7	2	0	2	0	0	0	0	0	0	0	2	0	0	0	0	0	0	0	2	35	0	1	0	0	0	0	0	0	0	0	0	0	0	2	2	2	0	0	1	0
Dactylopius coccus	23	5	14	74	73	2	10	5	7	1	0	0	0	0	0	0	0	0	0	0	0	0	0	0	0	0	0	0	0	0	0	0	0	0	0	0	0	0	0	0	0	0	0	2	1	0	0	0	0
Daktulosphaira vitifoliae	30	33	2	76	122	0	3	0	25	0	0	0	0	0	0	0	0	0	0	2	0	0	0	0	0	0	0	2	25	0	1	0	0	0	0	0	0	0	0	0	0	0	2	1	0	0	0	2	0
Danaus chrysippus	50	58	2	137	156	0	5	0	41	1	0	0	0	0	0	0	0	0	0	3	0	0	0	0	0	0	0	7	39	2	2	0	0	0	0	0	0	0	3	0	0	0	2	2	0	0	0	1	0
Danaus melanippus	54	97	39	477	376	9	6	0	37	0	0	2	1	0	0	2	0	0	0	6	0	0	0	0	0	0	0	4	36	1	2	0	0	0	1	4	1	0	3	1	0	0	2	10	19	0	0	1	0
Danaus plexippus	44	62	2	125	145	0	5	0	35	0	0	0	0	0	0	0	0	0	0	4	0	0	0	0	0	0	0	1	51	1	2	0	0	0	0	0	0	0	3	0	0	0	2	1	0	0	0	1	0
Daphnia galeata	27	27	2	126	246	0	2	0	17	0	0	0	0	0	0	0	0	0	0	8	0	0	0	0	0	0	0	2	17	1	2	0	0	0	0	0	0	0	0	0	0	0	2	1	1	0	0	1	0
Daphnia lumholtzi	0	2	0	1	6	0	0	0	0	0	0	0	0	0	0	0	0	0	0	0	0	0	0	0	0	0	0	0	0	0	0	0	0	0	0	0	0	0	0	0	0	0	0	0	1	0	0	1	0
Daphnia magna	0	2	0	1	11	0	0	0	0	0	0	0	0	0	0	0	0	0	0	0	0	0	0	0	0	0	0	0	0	0	0	0	0	0	0	0	0	0	0	0	0	0	0	0	1	0	0	1	0
Daphnia similis	0	2	0	2	13	0	0	0	0	0	0	0	0	0	0	0	0	0	0	0	0	0	0	0	0	0	0	0	0	0	0	0	0	0	0	0	0	0	0	0	0	0	0	0	1	0	0	1	0
Daphnia sinensis	33	25	4	130	243	1	3	0	15	0	0	0	0	0	0	0	0	0	0	15	0	0	0	0	0	0	0	2	14	1	2	0	0	0	0	0	0	0	0	0	0	0	3	1	1	0	0	1	0
Darwinula stevensoni	21	48	3	128	204	0	1	0	19	0	0	0	0	0	0	0	0	0	0	1	0	0	0	0	0	0	0	2	36	1	1	0	0	0	0	0	0	0	0	0	0	0	2	3	2	0	0	1	0
Dasypogon diadema	32	49	2	90	112	0	2	0	22	1	0	0	0	0	0	0	0	0	0	7	0	0	0	0	0	0	0	1	38	0	2	0	0	0	0	0	0	0	4	0	0	0	2	1	0	0	0	1	0
Deilephila porcellus	76	68	2	119	164	0	6	0	66	1	0	0	0	0	0	0	0	0	0	3	0	0	0	0	0	0	0	2	57	0	2	0	0	0	0	0	0	0	3	0	0	0	2	1	0	0	0	1	0
Delias pasithoe	189	67	36	434	323	16	20	4	76	4	2	5	51	3	12	0	5	0	0	5	2	0	0	0	0	0	0	11	25	1	4	0	4	0	0	0	0	0	3	0	0	6	2	5	1	0	0	1	0
Dendroctonus ponderosae	48	52	18	177	138	7	7	0	34	1	0	0	0	0	0	0	0	0	0	6	0	0	0	0	0	0	0	2	36	2	2	0	0	0	0	0	0	0	4	0	0	0	3	1	0	0	0	2	0
Dendrolimus kikuchii	58	59	2	108	150	0	4	0	50	1	0	0	0	0	0	0	0	0	0	3	0	0	0	0	0	0	0	1	52	0	1	0	0	0	0	0	0	0	3	0	0	0	1	1	0	0	0	0	0
Dendrolimus punctatus	68	57	2	124	147	0	4	0	60	1	0	0	0	0	0	0	0	0	0	3	0	0	0	0	0	0	0	2	45	0	3	0	0	0	0	0	0	0	3	0	0	0	2	1	0	0	0	1	0
Dermacentor silvarum	17	11	0	111	200	0	0	0	14	0	0	0	0	0	0	0	0	0	0	3	0	0	0	0	0	0	0	2	4	0	3	0	0	0	0	0	0	0	0	0	0	0	1	1	0	0	0	0	0
Dermatophagoides farinae	15	10	4	68	126	0	0	0	12	1	0	0	0	0	0	0	0	0	0	2	0	0	0	0	0	0	0	2	4	0	2	0	0	0	0	0	0	0	0	0	0	0	2	0	0	0	0	0	0
Dermatophagoides pteronyssinus	14	14	3	69	123	0	0	0	11	1	0	0	0	0	0	0	0	0	0	2	0	0	0	0	0	0	0	3	7	0	2	0	0	0	0	0	0	0	0	0	0	0	2	0	0	0	0	0	0
Diabrotica balteata	68	90	2	251	152	0	5	0	56	1	0	0	0	0	0	0	0	0	0	6	0	0	0	0	0	0	0	1	74	1	2	0	0	0	0	0	0	0	6	0	0	0	3	2	0	0	0	1	0
Diabrotica virgifera	69	66	2	213	156	0	4	0	56	1	0	0	0	0	0	0	0	0	0	8	0	0	0	0	0	0	0	3	51	1	2	0	0	0	0	0	0	0	5	0	0	0	2	1	0	0	0	1	0
Diadegma semiclausum	15	26	7	167	110	2	3	0	5	0	0	1	1	0	0	1	0	0	0	4	0	0	0	2	0	0	0	2	12	0	2	0	0	0	0	0	2	0	0	0	0	0	0	2	0	0	0	1	1
Diadromus collaris	16	9	0	53	76	0	2	0	12	0	0	0	0	0	0	0	0	0	0	2	0	0	0	0	0	0	0	2	2	0	1	0	0	0	0	0	0	0	2	0	0	0	0	1	0	0	0	1	0
Diaphorina citri	32	18	1	57	88	0	6	0	25	0	0	0	0	0	0	0	0	0	0	1	0	0	0	0	0	0	0	1	12	1	2	0	0	0	0	0	0	0	0	0	0	0	1	0	0	0	0	1	0
Diatraea saccharalis	45	79	2	133	154	0	4	0	37	1	0	0	0	0	0	0	0	0	0	3	0	0	0	0	0	0	0	2	68	0	2	0	0	0	0	0	0	0	3	0	0	0	2	1	0	0	0	1	0
Dinoponera quadriceps	29	42	2	58	99	0	7	0	18	0	0	0	0	0	0	0	0	0	0	4	0	0	0	0	0	0	0	1	35	0	2	0	0	0	0	0	0	0	1	0	0	0	1	1	0	0	0	1	0
Dinothrombium tinctorium	34	31	2	149	205	0	0	0	19	0	0	0	2	0	0	0	0	0	0	13	0	0	0	0	0	0	0	4	9	0	13	0	0	0	0	0	0	0	0	0	0	0	5	0	0	0	0	0	0
Dione vanillae	50	41	2	119	174	0	6	0	39	1	0	0	0	0	0	0	0	0	0	4	0	0	0	0	0	0	0	2	31	0	2	0	0	0	0	0	0	0	2	0	0	0	2	1	0	0	0	1	0
Diuraphis noxia	31	38	2	80	132	0	3	0	26	0	0	0	0	0	0	0	0	0	0	2	0	0	0	0	0	0	0	3	30	0	1	0	0	0	0	0	0	0	0	0	0	0	2	1	0	0	0	1	0
Dolichoris vasculosae	20	32	1	69	91	0	3	0	14	0	0	0	0	0	0	0	0	0	0	3	0	0	0	0	0	0	0	1	26	0	1	0	0	0	0	0	0	0	0	0	0	0	2	1	0	0	0	1	0
Drepana arcuata	44	44	3	109	147	2	5	0	37	0	0	0	0	0	0	0	0	0	0	2	0	0	0	0	0	0	0	0	32	1	2	0	0	0	0	0	0	0	3	0	0	0	2	2	1	0	0	1	0
Drosophila albomicans	23	96	2	107	168	0	5	0	14	0	0	0	0	0	0	0	0	0	0	4	0	0	0	0	0	0	0	2	79	4	2	0	0	0	0	0	0	0	4	0	0	0	2	1	1	0	0	1	0
Drosophila ambigua	21	92	2	102	149	0	4	0	14	0	0	0	0	0	0	0	0	0	0	3	0	0	0	0	0	0	0	1	74	5	2	0	0	0	0	0	0	0	5	0	0	0	2	1	1	0	0	1	0
Drosophila americana	23	94	2	92	145	0	6	0	14	0	0	0	0	0	0	0	0	0	0	3	0	0	0	0	0	0	0	1	77	4	2	0	0	0	0	0	0	0	5	0	0	0	2	1	1	0	0	1	0
Drosophila ananassae	22	92	2	108	167	0	3	0	16	0	0	0	0	0	0	0	0	0	0	3	0	0	0	0	0	0	0	1	75	4	2	0	0	0	0	0	0	0	5	0	0	0	2	1	1	0	0	1	0
Drosophila arawakana	26	85	2	107	161	0	6	0	16	0	0	0	0	0	0	0	0	0	0	4	0	0	0	0	0	0	0	1	69	4	2	0	0	0	0	0	0	0	4	0	0	0	2	1	1	0	0	1	0
Drosophila arizonae	19	79	2	91	129	0	3	0	12	0	0	0	0	0	0	0	0	0	0	4	0	0	0	0	0	0	0	0	67	3	2	0	0	0	0	0	0	0	2	0	0	0	2	1	1	0	0	1	0
Drosophila asahinai	25	93	8	130	246	1	6	0	15	0	0	1	0	0	0	0	0	0	0	3	0	0	0	0	0	0	0	1	75	4	3	0	0	0	0	0	0	0	5	0	0	0	2	1	1	0	0	1	0
Drosophila athabasca	11	104	2	100	128	0	4	0	4	0	0	0	0	0	0	0	0	0	0	3	0	0	0	0	0	0	0	1	85	5	2	0	0	0	0	0	0	0	6	0	0	0	2	1	1	0	0	1	0
Drosophila auraria	25	90	8	129	248	0	4	0	15	0	0	1	0	0	0	0	0	0	0	5	0	0	0	0	0	0	0	1	73	4	2	0	0	0	0	0	0	0	5	0	0	0	2	1	1	0	0	1	0
Drosophila azteca	11	102	4	111	168	0	5	0	2	0	0	1	0	0	0	0	0	0	0	3	0	0	0	0	0	0	0	1	82	5	2	0	0	0	0	0	0	0	6	0	0	0	2	2	1	0	0	1	0
Drosophila bakoue	19	96	15	179	299	0	6	1	7	0	0	2	0	0	0	0	0	0	0	3	0	0	0	0	0	0	0	3	75	4	2	0	0	0	0	0	0	0	5	0	0	0	2	3	1	0	0	1	0
Drosophila biarmipes	20	95	2	97	155	0	3	0	14	0	0	0	0	0	0	0	0	0	0	3	0	0	0	0	0	0	0	1	77	5	2	0	0	0	0	0	0	0	5	0	0	0	2	1	1	0	0	1	0
Drosophila bifasciata	23	76	2	88	133	0	5	0	15	0	0	0	0	0	0	0	0	0	0	3	0	0	0	0	0	0	0	0	61	4	2	0	0	0	0	0	0	0	5	0	0	0	2	0	1	0	0	1	0
Drosophila bipectinata	22	90	2	102	161	0	3	0	16	0	0	0	0	0	0	0	0	0	0	3	0	0	0	0	0	0	0	1	73	4	2	0	0	0	0	0	0	0	5	0	0	0	2	1	1	0	0	1	0
Drosophila birchii	25	95	7	119	209	0	5	0	16	0	0	1	0	0	0	0	0	0	0	3	0	0	0	0	0	0	0	1	77	5	2	0	0	0	0	0	0	0	5	0	0	0	2	1	1	0	0	1	0
Drosophila bocki	22	92	2	104	160	0	4	0	15	0	0	0	0	0	0	0	0	0	0	3	0	0	0	0	0	0	0	1	75	4	2	0	0	0	0	0	0	0	5	0	0	0	2	1	1	0	0	1	0
Drosophila bocqueti	21	102	2	108	158	0	3	0	15	0	0	0	0	0	0	0	0	0	0	3	0	0	0	0	0	0	0	2	84	4	2	0	0	0	0	0	0	0	5	0	0	0	2	1	1	0	0	1	0
Drosophila bunnanda	20	96	1	85	138	0	4	0	13	0	0	0	0	0	0	0	0	0	0	3	0	0	0	0	0	0	0	1	78	5	2	0	0	0	0	0	0	0	5	0	0	0	2	1	1	0	0	1	0
Drosophila burlai	12	93	2	116	169	0	3	0	5	0	0	0	0	0	0	0	0	0	0	4	0	0	0	0	0	0	0	2	75	4	2	0	0	0	0	0	0	0	5	0	0	0	2	1	1	0	0	1	0
Drosophila busckii	22	97	3	91	153	0	4	0	13	0	0	0	0	0	0	0	0	0	0	5	0	0	0	0	0	0	0	1	79	3	2	0	0	0	0	0	0	0	7	0	0	0	2	1	1	0	0	1	0
Drosophila carrolli	22	100	2	99	163	0	4	0	15	0	0	0	0	0	0	0	0	0	0	3	0	0	0	0	0	0	0	1	81	5	2	0	0	0	0	0	0	0	6	0	0	0	2	1	1	0	0	1	0
Drosophila elegans	46	180	6	193	300	0	9	0	30	0	0	0	0	0	0	0	0	0	0	7	0	0	0	0	0	0	0	1	148	8	4	0	0	0	0	0	0	0	10	0	0	0	4	2	1	0	0	2	0
Drosophila equinoxialis	24	83	3	118	172	0	5	0	15	0	0	0	0	0	0	0	0	0	0	4	0	0	0	0	0	0	0	1	61	4	2	0	0	0	0	0	0	0	10	0	0	0	2	1	1	0	0	1	0
Drosophila ercepeae	22	93	2	107	161	0	3	0	16	0	0	0	0	0	0	0	0	0	0	3	0	0	0	0	0	0	0	1	74	4	2	0	0	0	0	0	0	0	7	0	0	0	2	1	1	0	0	1	0
Drosophila eugracilis	23	107	2	98	157	0	4	0	15	0	0	0	0	0	0	0	0	0	0	4	0	0	0	0	0	0	0	1	88	5	2	0	0	0	0	0	0	0	6	0	0	0	2	1	1	0	0	1	0
Drosophila ficusphila	21	102	2	101	157	0	3	0	15	0	0	0	0	0	0	0	0	0	0	3	0	0	0	0	0	0	0	1	84	4	2	0	0	0	0	0	0	0	6	0	0	0	2	1	1	0	0	1	0
Drosophila funebris	29	89	2	92	159	0	6	0	15	0	0	0	0	0	0	0	0	0	0	8	0	0	0	0	0	0	0	2	72	4	2	0	0	0	0	0	0	0	4	0	0	0	2	1	1	0	0	1	0
Drosophila fuyamai	22	99	2	104	158	0	4	0	15	0	0	0	0	0	0	0	0	0	0	3	0	0	0	0	0	0	0	0	82	4	2	0	0	0	0	0	0	0	6	0	0	0	2	1	1	0	0	1	0
Drosophila grimshawi	23	90	2	93	140	0	6	0	13	0	0	0	0	0	0	0	0	0	0	4	0	0	0	0	0	0	0	1	73	4	2	0	0	0	0	0	0	0	5	0	0	0	2	1	1	0	0	1	0
Drosophila guanche	29	110	2	146	202	0	6	0	15	0	0	0	0	0	0	0	0	0	0	8	0	0	0	0	0	0	0	3	90	5	2	0	0	0	0	0	0	0	5	0	0	0	2	1	1	0	0	1	0
Drosophila gunungcola	14	89	2	76	114	0	5	0	7	0	0	0	0	0	0	0	0	0	0	2	0	0	0	0	0	0	0	1	73	3	2	0	0	0	0	0	0	0	4	0	0	0	3	1	1	0	0	1	0
Drosophila hydei	25	76	2	105	149	0	5	0	16	0	0	0	0	0	0	0	0	0	0	4	0	0	0	0	0	0	0	1	59	4	2	0	0	0	0	0	0	0	5	0	0	0	2	1	1	0	0	1	0
Drosophila immigrans	25	83	2	106	158	0	6	0	16	0	0	0	0	0	0	0	0	0	0	3	0	0	0	0	0	0	0	0	69	3	2	0	0	0	0	0	0	0	4	0	0	0	2	1	1	0	0	1	0
Drosophila innubila	23	91	2	100	152	0	5	0	13	0	0	0	0	0	0	0	0	0	0	5	0	0	0	0	0	0	0	1	75	4	2	0	0	0	0	0	0	0	4	0	0	0	2	1	1	0	0	1	0
Drosophila insularis	24	89	2	113	161	0	5	0	15	0	0	0	0	0	0	0	0	0	0	4	0	0	0	0	0	0	0	1	70	4	2	0	0	0	0	0	0	0	7	0	0	0	2	1	1	0	0	1	0
Drosophila ironensis	22	89	1	86	150	0	4	0	15	0	0	0	0	0	0	0	0	0	0	3	0	0	0	0	0	0	0	1	74	4	2	0	0	0	0	0	0	0	3	0	0	0	2	1	1	0	0	1	0
Drosophila jambulina	21	95	2	102	161	0	3	0	15	0	0	0	0	0	0	0	0	0	0	3	0	0	0	0	0	0	0	0	79	4	2	0	0	0	0	0	0	0	5	0	0	0	2	1	1	0	0	1	0
Drosophila kanapiae	24	92	5	113	204	0	5	0	16	0	0	0	0	0	0	0	0	0	0	3	0	0	0	0	0	0	0	1	74	4	2	0	0	0	0	0	0	0	6	0	0	0	2	1	1	0	0	1	0
Drosophila kikkawai	23	95	2	112	153	0	4	0	15	0	0	0	0	0	0	0	0	0	0	4	0	0	0	0	0	0	0	1	78	4	2	0	0	0	0	0	0	0	5	0	0	0	2	1	1	0	0	1	0
Drosophila kurseongensis	21	102	2	103	164	0	3	0	15	0	0	0	0	0	0	0	0	0	0	3	0	0	0	0	0	0	0	1	84	4	2	0	0	0	0	0	0	0	6	0	0	0	2	1	1	0	0	1	0
Drosophila lacertosa	27	87	8	115	201	1	8	0	15	0	0	0	0	0	0	0	0	0	0	4	0	0	0	0	0	0	0	1	70	4	2	0	0	0	0	0	0	0	5	0	0	0	2	1	1	0	0	1	0
Drosophila lacteicornis	23	91	7	111	205	0	4	0	16	0	0	0	0	0	0	0	0	0	0	3	0	0	0	0	0	0	0	1	74	4	2	0	0	0	0	0	0	0	5	0	0	0	2	1	1	0	0	1	0
Drosophila leontia	20	99	3	98	172	0	2	0	15	0	0	0	0	0	0	0	0	0	0	3	0	0	0	0	0	0	0	1	83	4	2	0	0	0	0	0	0	0	5	0	0	0	1	1	1	0	0	1	0
Drosophila littoralis	24	92	2	95	154	0	6	0	15	0	0	0	0	0	0	0	0	0	0	3	0	0	0	0	0	0	0	1	75	4	2	0	0	0	0	0	0	0	5	0	0	0	2	1	1	0	0	1	0
Drosophila lowei	13	99	2	91	155	0	4	0	4	0	0	0	0	0	0	0	0	0	0	5	0	0	0	0	0	0	0	0	82	5	2	0	0	0	0	0	0	0	6	0	0	0	1	1	1	0	0	1	0
Drosophila malerkotliana	22	90	2	103	160	0	3	0	16	0	0	0	0	0	0	0	0	0	0	3	0	0	0	0	0	0	0	1	73	4	2	0	0	0	0	0	0	0	5	0	0	0	2	1	1	0	0	1	0
Drosophila mauritiana	23	111	2	99	156	0	4	0	14	0	0	0	0	0	0	0	0	0	0	5	0	0	0	0	0	0	0	1	92	5	2	0	0	0	0	0	0	0	6	0	0	0	2	1	1	0	0	1	0
Drosophila mayri	21	95	2	109	169	0	3	0	15	0	0	0	0	0	0	0	0	0	0	3	0	0	0	0	0	0	0	1	77	5	2	0	0	0	0	0	0	0	5	0	0	0	2	1	1	0	0	1	0
Drosophila melanica	31	80	8	122	215	0	8	0	18	0	0	1	0	0	0	0	0	0	0	4	0	0	0	0	0	0	0	1	63	4	2	0	0	0	0	0	0	0	4	0	0	0	3	1	1	0	0	1	0
Drosophila melanogaster	39	213	4	200	281	0	10	0	21	0	0	0	0	0	0	0	0	0	0	8	0	0	0	0	0	0	0	5	169	9	7	0	0	0	0	0	0	0	7	0	0	0	6	2	7	0	0	1	0
Drosophila micromelanica	25	87	2	92	136	0	5	0	16	0	0	0	0	0	0	0	0	0	0	4	0	0	0	0	0	0	0	2	70	4	2	0	0	0	0	0	0	0	4	0	0	0	2	1	1	0	0	1	0
Drosophila miranda	23	102	2	126	168	0	5	0	14	0	0	0	0	0	0	0	0	0	0	4	0	0	0	0	0	0	0	1	83	5	2	0	0	0	0	0	0	0	6	0	0	0	2	1	1	0	0	1	0
Drosophila mojavensis	23	96	2	96	143	0	6	0	13	0	0	0	0	0	0	0	0	0	0	4	0	0	0	0	0	0	0	1	79	4	2	0	0	0	0	0	0	0	5	0	0	0	2	1	1	0	0	1	0
Drosophila montana	15	79	2	96	144	0	8	0	3	0	0	1	0	0	0	0	0	0	0	3	0	0	0	0	0	0	0	2	62	4	3	0	0	0	0	0	0	0	5	0	0	0	1	1	0	0	0	1	0
Drosophila murphyi	24	92	2	97	148	0	6	0	14	0	0	0	0	0	0	0	0	0	0	4	0	0	0	0	0	0	0	1	75	4	2	0	0	0	0	0	0	0	5	0	0	0	2	1	1	0	0	1	0
Drosophila nasuta	21	79	1	88	149	0	6	0	13	0	0	0	0	0	0	0	0	0	0	2	0	0	0	0	0	0	0	1	64	3	2	0	0	0	0	0	0	0	4	0	0	0	2	1	1	0	0	1	0
Drosophila navojoa	23	92	2	93	130	0	4	0	15	0	0	0	0	0	0	0	0	0	0	4	0	0	0	0	0	0	0	1	77	4	2	0	0	0	0	0	0	0	3	0	0	0	2	1	1	0	0	1	0
Drosophila nebulosa	24	83	2	111	169	0	5	0	15	0	0	0	0	0	0	0	0	0	0	4	0	0	0	0	0	0	0	1	62	5	2	0	0	0	0	0	0	0	8	0	0	0	2	1	1	0	0	1	0
Drosophila neocordata	24	90	2	113	154	0	5	0	15	0	0	0	0	0	0	0	0	0	0	4	0	0	0	0	0	0	0	1	68	5	2	0	0	0	0	0	0	0	9	0	0	0	2	1	1	0	0	1	0
Drosophila neonasuta	31	76	15	134	182	0	6	1	19	0	0	1	0	0	0	2	0	0	0	2	0	0	0	0	0	0	1	2	52	4	2	0	0	0	0	1	0	0	4	0	0	0	1	2	5	0	0	1	0
Drosophila nigromelanica	32	91	13	156	251	1	9	0	16	1	0	0	0	0	0	2	0	0	0	4	0	0	0	0	0	0	0	1	69	4	2	0	0	0	0	0	0	0	5	0	0	0	3	4	1	0	0	1	0
Drosophila nikananu	19	95	9	133	264	0	5	0	9	0	0	1	0	0	0	0	0	0	0	4	0	0	0	0	0	0	0	0	77	4	4	0	0	0	0	0	0	0	5	0	0	0	2	1	1	0	0	1	0
Drosophila novamexicana	20	95	2	93	146	0	4	0	12	0	0	0	0	0	0	0	0	0	0	4	0	0	0	0	0	0	0	1	76	4	2	0	0	0	0	0	0	0	7	0	0	0	2	1	1	0	0	1	0
Drosophila obscura	23	100	3	106	153	0	4	0	15	0	0	0	0	0	0	0	0	0	0	4	0	0	0	0	0	0	0	1	82	5	2	0	0	0	0	0	0	0	5	0	0	0	2	1	1	0	0	1	0
Drosophila orena	9	104	2	104	159	0	3	0	3	0	0	0	0	0	0	0	0	0	0	3	0	0	0	0	0	0	0	1	86	5	2	0	0	0	0	0	0	0	6	0	0	0	1	1	1	0	0	1	0
Drosophila oshimai	21	92	2	97	169	0	3	0	15	0	0	0	0	0	0	0	0	0	0	3	0	0	0	0	0	0	0	1	75	4	2	0	0	0	0	0	0	0	5	0	0	0	2	1	1	0	0	1	0
Drosophila pandora	25	98	3	95	161	0	4	0	17	0	0	0	0	0	0	0	0	0	0	4	0	0	0	0	0	0	0	1	81	3	2	0	0	0	0	0	0	0	6	0	0	0	2	1	1	0	0	1	0
Drosophila parabipectinata	22	91	2	103	158	0	3	0	16	0	0	0	0	0	0	0	0	0	0	3	0	0	0	0	0	0	0	1	74	4	2	0	0	0	0	0	0	0	5	0	0	0	2	1	1	0	0	1	0
Drosophila parvula	23	92	2	97	156	0	3	0	16	0	0	0	0	0	0	0	0	0	0	4	0	0	0	0	0	0	0	2	75	4	2	0	0	0	0	0	0	0	4	0	0	0	2	1	1	0	0	1	0
Drosophila paulistorum	24	92	2	111	174	0	5	0	15	0	0	0	0	0	0	0	0	0	0	4	0	0	0	0	0	0	0	1	69	5	2	0	0	0	0	0	0	0	10	0	0	0	2	1	1	0	0	1	0
Drosophila pectinifera	21	97	2	90	160	0	3	0	15	0	0	0	0	0	0	0	0	0	0	3	0	0	0	0	0	0	0	1	78	5	2	0	0	0	0	0	0	0	6	0	0	0	2	1	1	0	0	1	0
Drosophila persimilis	22	103	2	107	156	0	3	0	15	0	0	0	0	0	0	0	0	0	0	4	0	0	0	0	0	0	0	3	82	5	2	0	0	0	0	0	0	0	6	0	0	0	2	1	1	0	0	1	0
Drosophila prosaltans	24	88	2	108	154	0	5	0	15	0	0	0	0	0	0	0	0	0	0	4	0	0	0	0	0	0	0	0	70	5	2	0	0	0	0	0	0	0	6	0	0	0	2	1	1	0	0	1	0
Drosophila pruinosa	25	84	2	102	156	0	6	0	16	0	0	0	0	0	0	0	0	0	0	3	0	0	0	0	0	0	0	1	68	3	2	0	0	0	0	0	0	0	5	0	0	0	2	1	1	0	0	1	0
Drosophila pseudoananassae	22	95	2	101	164	0	3	0	16	0	0	0	0	0	0	0	0	0	0	3	0	0	0	0	0	0	0	1	78	4	2	0	0	0	0	0	0	0	5	0	0	0	2	1	1	0	0	1	0
Drosophila pseudoobscura	23	107	2	105	150	0	4	0	15	0	0	0	0	0	0	0	0	0	0	4	0	0	0	0	0	0	0	0	89	5	2	0	0	0	0	0	0	0	6	0	0	0	2	1	1	0	0	1	0
Drosophila pseudotakahashii	22	93	2	85	156	0	4	0	15	0	0	0	0	0	0	0	0	0	0	3	0	0	0	0	0	0	0	1	75	4	2	0	0	0	0	0	0	0	6	0	0	0	2	1	1	0	0	1	0
Drosophila punjabiensis	25	106	10	150	269	0	6	0	15	0	0	1	0	0	0	0	0	0	0	3	0	0	0	0	0	0	0	1	90	4	2	0	0	0	0	0	0	0	5	0	0	0	1	1	1	0	0	1	0
Drosophila quadrilineata	24	91	3	104	148	0	6	0	14	0	0	0	0	0	0	0	0	0	0	4	0	0	0	0	0	0	0	1	74	4	2	0	0	0	0	0	0	0	5	0	0	0	2	1	1	0	0	1	0
Drosophila repleta	25	94	2	97	141	0	6	0	15	0	0	0	0	0	0	0	0	0	0	4	0	0	0	0	0	0	0	1	78	4	2	0	0	0	0	0	0	0	4	0	0	0	2	1	1	0	0	1	0
Drosophila repletoides	25	90	2	102	155	0	6	0	15	0	0	0	0	0	0	0	0	0	0	4	0	0	0	0	0	0	0	1	73	4	2	0	0	0	0	0	0	0	5	0	0	0	2	1	1	0	0	1	0
Drosophila rhopaloa	22	102	2	103	164	0	4	0	15	0	0	0	0	0	0	0	0	0	0	3	0	0	0	0	0	0	0	1	83	5	2	0	0	0	0	0	0	0	6	0	0	0	2	1	1	0	0	1	0
Drosophila robusta	26	84	12	160	295	0	11	1	5	2	0	4	0	0	0	0	0	0	0	3	0	0	0	0	0	0	0	1	67	2	2	0	0	0	0	1	0	0	5	0	0	0	3	1	1	0	0	1	0
Drosophila rubida	23	66	2	89	138	0	4	0	15	0	0	0	0	0	0	0	0	0	0	4	0	0	0	0	0	0	0	1	53	3	2	0	0	0	0	0	0	0	2	0	0	0	2	1	1	0	0	1	0
Drosophila rufa	21	83	2	99	172	0	3	0	15	0	0	0	0	0	0	0	0	0	0	3	0	0	0	0	0	0	0	1	66	4	2	0	0	0	0	0	0	0	5	0	0	0	2	1	1	0	0	1	0
Drosophila saltans	24	84	2	109	153	0	5	0	15	0	0	0	0	0	0	0	0	0	0	4	0	0	0	0	0	0	0	1	65	5	2	0	0	0	0	0	0	0	6	0	0	0	2	1	1	0	0	1	0
Drosophila santomea	22	108	2	98	154	0	4	0	14	0	0	0	0	0	0	0	0	0	0	4	0	0	0	0	0	0	0	1	89	5	2	0	0	0	0	0	0	0	6	0	0	0	2	1	1	0	0	1	0
Drosophila sechellia	29	110	2	96	152	0	4	0	15	0	0	0	0	0	0	0	0	0	0	10	0	0	0	0	0	0	0	1	92	5	2	0	0	0	0	0	0	0	6	0	0	0	1	1	1	0	0	1	0
Drosophila seguyi	13	93	2	103	155	0	3	0	7	0	0	0	0	0	0	0	0	0	0	3	0	0	0	0	0	0	0	0	77	4	2	0	0	0	0	0	0	0	5	0	0	0	2	1	1	0	0	1	0
Drosophila serrata	23	100	4	101	165	0	4	0	15	0	0	0	0	0	0	0	0	0	0	4	0	0	0	0	0	0	0	2	81	5	2	0	0	0	0	0	0	0	5	0	0	0	2	1	1	0	0	1	0
Drosophila setifemur	23	88	2	86	154	0	4	0	16	0	0	0	0	0	0	0	0	0	0	3	0	0	0	0	0	0	0	1	71	4	2	0	0	0	0	0	0	0	5	0	0	0	2	1	1	0	0	1	0
Drosophila simulans	22	108	1	96	155	0	4	0	13	0	0	0	0	0	0	0	0	0	0	5	0	0	0	0	0	0	0	0	90	5	2	0	0	0	0	0	0	0	6	0	0	0	2	1	1	0	0	1	0
Drosophila sproati	24	89	2	96	131	0	6	0	14	0	0	0	0	0	0	0	0	0	0	4	0	0	0	0	0	0	0	1	72	4	2	0	0	0	0	0	0	0	5	0	0	0	2	1	1	0	0	1	0
Drosophila sturtevanti	24	86	2	105	163	0	5	0	15	0	0	0	0	0	0	0	0	0	0	4	0	0	0	0	0	0	0	1	68	4	2	0	0	0	0	0	0	0	6	0	0	0	2	1	1	0	0	1	0
Drosophila subobscura	23	98	2	104	149	0	4	0	15	0	0	0	0	0	0	0	0	0	0	4	0	0	0	0	0	0	0	1	80	5	2	0	0	0	0	0	0	0	5	0	0	0	2	1	1	0	0	1	0
Drosophila subpulchrella	23	105	2	98	153	0	4	0	14	0	0	0	0	0	0	0	0	0	0	5	0	0	0	0	0	0	0	1	86	5	2	0	0	0	0	0	0	0	6	0	0	0	2	1	1	0	0	1	0
Drosophila sucinea	24	85	2	110	170	0	5	0	15	0	0	0	0	0	0	0	0	0	0	4	0	0	0	0	0	0	0	1	64	5	2	0	0	0	0	0	0	0	8	0	0	0	2	1	1	0	0	1	0
Drosophila suzukii	22	94	2	83	147	0	3	0	14	0	0	0	0	0	0	0	0	0	0	5	0	0	0	0	0	0	0	1	73	7	3	0	0	0	0	0	0	0	6	0	0	0	2	1	0	0	0	1	0
Drosophila takahashii	21	103	2	104	167	0	3	0	15	0	0	0	0	0	0	0	0	0	0	3	0	0	0	0	0	0	0	1	85	4	2	0	0	0	0	0	0	0	6	0	0	0	2	1	1	0	0	1	0
Drosophila tani	22	89	4	127	230	0	7	0	12	0	0	0	0	0	0	0	0	0	0	3	0	0	0	0	0	0	0	2	71	4	1	0	0	0	0	0	0	0	6	0	0	0	2	1	1	0	0	1	0
Drosophila teissieri	9	103	2	103	171	0	3	0	3	0	0	0	0	0	0	0	0	0	0	3	0	0	0	0	0	0	0	1	85	5	2	0	0	0	0	0	0	0	5	0	0	0	2	1	1	0	0	1	0
Drosophila triauraria	9	86	2	105	168	0	3	0	3	0	0	0	0	0	0	0	0	0	0	3	0	0	0	0	0	0	0	1	67	4	2	0	0	0	0	0	0	0	7	0	0	0	2	1	1	0	0	1	0
Drosophila tristis	21	89	2	98	143	0	5	0	13	0	0	0	0	0	0	0	0	0	0	3	0	0	0	0	0	0	0	1	71	5	2	0	0	0	0	0	0	0	5	0	0	0	2	1	1	0	0	1	0
Drosophila tropicalis	24	82	2	113	166	0	5	0	15	0	0	0	0	0	0	0	0	0	0	4	0	0	0	0	0	0	0	1	62	4	2	0	0	0	0	0	0	0	9	0	0	0	1	1	1	0	0	1	0
Drosophila truncata	22	93	5	119	184	0	4	0	15	0	0	0	0	0	0	0	0	0	0	3	0	0	0	0	0	0	0	0	74	5	2	0	0	0	0	0	0	0	6	0	0	0	3	1	1	0	0	1	0
Drosophila tsacasi	12	94	9	131	229	0	5	0	4	1	0	1	0	0	0	0	0	0	0	1	0	0	0	0	0	0	0	1	76	4	2	0	0	0	0	0	0	0	5	0	0	0	2	2	1	0	0	1	0
Drosophila varians	9	90	2	79	160	0	3	0	3	0	0	0	0	0	0	0	0	0	0	3	0	0	0	0	0	0	0	1	72	4	2	0	0	0	0	0	0	0	5	0	0	0	2	1	1	0	0	2	0
Drosophila virilis	24	89	2	92	144	0	6	0	14	0	0	0	0	0	0	0	0	0	0	4	0	0	0	0	0	0	0	1	72	4	2	0	0	0	0	0	0	0	5	0	0	0	2	1	1	0	0	1	0
Drosophila vulcana	21	97	12	171	333	0	6	1	6	0	0	4	1	0	0	0	0	0	0	3	0	0	0	0	0	0	0	0	77	4	2	0	0	0	0	0	0	0	6	0	0	0	3	3	1	0	0	1	0
Drosophila watanabei	27	107	7	138	258	0	5	0	17	0	0	2	0	0	0	0	0	0	0	3	0	0	0	0	0	0	0	1	86	4	3	0	0	0	0	0	0	0	5	0	0	0	3	3	1	0	0	1	0
Drosophila willistoni	24	90	2	114	167	0	5	0	15	0	0	0	0	0	0	0	0	0	0	4	0	0	0	0	0	0	0	1	67	4	2	0	0	0	0	0	0	0	10	0	0	0	2	1	2	0	0	1	0
Drosophila yakuba	30	164	2	162	217	0	7	0	17	0	0	0	0	0	0	0	0	0	0	6	0	0	0	0	0	0	0	2	137	7	3	0	0	0	0	0	0	0	6	0	0	0	4	1	3	0	0	1	0
Dufourea novaeangliae	32	33	2	64	92	0	8	0	22	0	0	0	0	0	0	0	0	0	0	2	0	0	0	0	0	0	0	1	25	0	2	0	0	0	0	0	0	0	1	0	0	0	2	1	0	0	0	1	0
Eciton burchellii	25	43	2	60	100	0	7	0	14	0	0	0	0	0	0	0	0	0	0	4	0	0	0	0	0	0	0	2	33	0	2	0	0	0	0	0	0	0	2	0	0	0	2	1	0	0	0	1	0
Ectropis grisescens	62	48	1	122	138	5	9	0	49	0	0	0	0	0	0	0	0	0	0	4	0	0	0	0	0	0	0	2	29	0	3	0	0	0	0	0	0	0	9	0	0	0	2	1	0	0	0	2	0
Elaeidobius kamerunicus	44	11	9	158	103	3	1	0	38	0	0	0	0	0	0	0	0	0	0	5	0	0	0	0	0	0	0	1	3	1	2	0	0	0	0	0	0	0	1	0	0	0	1	1	0	0	0	1	0
Endotricha flammealis	69	65	2	126	175	0	6	0	59	1	0	0	0	0	0	0	0	0	0	3	0	0	0	0	0	0	0	1	53	0	2	0	0	0	0	0	0	0	4	0	0	0	2	1	0	0	0	2	0
Ennomos fuscantarius	40	62	2	107	146	17	5	0	31	1	0	0	0	0	0	0	0	0	0	3	0	0	0	0	0	0	0	4	47	1	2	0	0	0	0	0	0	0	4	0	0	0	2	1	0	0	0	1	0
Epargyreus clarus	28	65	2	147	174	0	4	0	23	0	0	0	0	0	0	0	0	0	0	1	0	0	0	0	0	0	0	2	54	0	2	0	0	0	0	0	0	0	4	0	0	0	1	1	0	0	0	1	0
Ephemera danica	18	16	10	119	143	0	5	1	5	0	0	0	0	0	0	0	0	0	0	7	0	0	0	0	0	0	0	1	9	0	3	0	0	0	0	0	0	0	0	0	0	0	0	2	0	0	0	1	0
Ephydra gracilis	27	44	2	88	107	0	8	0	16	0	0	0	0	0	0	0	0	0	0	3	0	0	0	0	0	0	0	2	30	4	2	0	0	0	0	0	0	0	2	0	0	0	2	1	0	0	0	1	0
Erannis defoliaria	52	57	2	116	143	20	10	0	38	1	0	0	0	0	0	0	0	0	0	3	0	0	0	0	0	0	0	2	46	0	2	0	0	0	0	0	0	0	3	0	0	0	2	1	0	0	0	1	0
Eriosoma lanigerum	30	32	2	81	119	0	3	0	24	0	0	0	0	0	0	0	0	0	0	3	0	0	0	0	0	0	0	1	26	0	1	0	0	0	0	0	0	0	0	0	0	0	2	1	0	0	0	1	0
Eristalis dimidiata	12	4	2	42	59	0	4	0	4	0	0	0	0	0	0	0	0	0	0	4	0	0	0	0	0	0	0	0	0	1	0	0	0	0	0	0	0	0	2	0	0	0	0	0	0	0	0	1	0
Eristalis tenax	30	44	2	88	114	0	6	0	18	1	0	0	0	0	0	0	0	0	0	5	0	0	0	0	0	0	0	0	32	3	1	0	0	0	0	0	0	0	4	0	0	0	2	1	0	0	0	1	0
Erynnis tages	44	46	2	126	126	0	5	0	36	0	0	0	0	0	0	0	0	0	0	3	0	0	0	0	0	0	0	2	34	1	2	0	0	0	0	0	0	0	3	0	0	0	2	1	0	0	0	1	0
Eufriesea mexicana	21	33	2	57	91	0	6	0	12	0	0	0	0	0	0	0	0	0	0	3	0	0	0	0	0	0	0	0	25	0	2	0	0	0	0	0	0	0	2	0	0	0	2	1	0	0	0	1	0
Euglossa dilemma	24	36	3	55	102	0	7	0	14	0	0	0	0	0	0	1	0	0	0	2	0	0	0	0	0	0	0	0	30	0	2	0	0	0	0	0	0	0	1	0	0	0	1	1	0	0	0	1	0
Eumacrocentrus americanus	18	25	2	76	110	0	7	0	6	0	0	0	0	0	0	0	0	0	0	5	0	0	0	0	0	0	0	1	17	0	2	0	0	0	0	0	0	0	1	0	0	0	2	1	0	0	0	1	0
Eumeta japonica	47	48	1	102	102	0	5	0	37	0	0	0	0	0	0	0	0	0	0	5	0	0	0	0	0	0	0	0	39	0	2	0	0	0	0	0	0	0	4	0	0	0	1	1	0	0	0	1	0
Eupelmus annulatus	60	41	1	102	111	0	12	0	38	0	0	0	0	0	0	0	0	0	0	10	0	0	0	0	0	0	0	2	34	0	1	0	0	0	0	0	0	0	0	0	0	0	2	1	0	0	0	1	0
Eupelmus urozonus	78	33	1	101	110	0	11	0	56	0	0	0	0	0	0	0	0	0	0	11	0	0	0	0	0	0	0	1	27	0	1	0	0	0	0	0	0	0	0	0	0	0	2	1	0	0	0	1	0
Eupristina koningsbergeri	27	30	1	81	93	0	2	0	23	0	0	0	0	0	0	0	0	0	0	2	0	0	0	0	0	0	0	1	24	0	1	0	0	0	0	0	0	0	0	0	0	0	2	1	0	0	0	1	0
Eupristina verticillata	25	20	1	81	87	0	2	0	21	0	0	0	0	0	0	0	0	0	0	2	0	0	0	0	0	0	0	2	13	0	1	0	0	0	0	0	0	0	0	0	0	0	2	1	0	0	0	1	0
Euroglyphus maynei	12	3	2	54	91	0	0	0	8	0	0	0	0	0	0	1	0	0	0	3	0	0	0	0	0	0	0	0	0	0	1	0	0	0	0	0	0	0	0	0	0	0	2	0	0	0	0	0	0
Eurytoma adleriae	72	39	6	134	135	1	2	0	58	1	0	0	0	0	0	5	0	0	0	6	0	0	0	0	0	0	0	1	30	0	1	0	0	0	0	0	0	0	1	0	0	0	2	1	2	0	0	1	0
Eurytoma brunniventris	62	42	11	159	124	5	11	0	39	0	0	2	1	0	0	2	0	0	0	7	0	0	0	0	0	0	0	1	31	0	1	0	0	0	0	0	0	0	1	0	0	0	1	2	4	0	0	1	0
Eutreta diana	25	16	6	94	67	5	2	1	21	0	0	0	0	0	0	1	0	0	0	0	0	0	0	3	0	0	0	0	4	2	1	0	0	0	0	0	0	0	1	0	0	0	0	1	3	0	0	0	0
Euura lappo	84	58	2	122	143	0	22	0	55	0	0	0	0	0	0	0	0	0	0	7	0	0	0	0	0	0	0	1	28	0	2	0	0	0	0	0	0	0	23	0	0	0	2	1	0	0	0	1	0
Euura saliciscinereae	94	60	2	127	148	0	24	0	65	0	0	0	0	0	0	0	0	0	0	5	0	0	0	0	0	0	0	2	27	0	2	0	0	0	0	0	0	0	25	0	0	0	2	1	0	0	0	1	0
Fabriciana adippe	47	65	2	118	146	10	5	0	37	1	0	0	0	0	0	0	0	0	0	4	0	0	0	0	0	0	0	3	53	0	2	0	0	0	0	0	0	0	3	0	0	0	2	1	0	0	0	1	0
Ferrisia virgata	50	17	3	121	142	0	11	0	37	0	0	0	0	0	0	0	0	0	0	2	0	0	0	0	0	0	0	1	10	0	2	0	0	0	0	0	0	0	0	0	0	0	2	1	0	0	0	1	0
Folsomia candida	182	12	6	233	214	10	17	1	83	1	0	0	8	0	0	0	0	9	8	55	0	0	0	0	0	0	0	4	2	1	1	0	0	0	0	0	0	0	0	0	1	0	2	0	0	0	0	1	0
Fopius arisanus	31	32	1	77	98	0	8	0	20	0	0	0	0	0	0	0	0	0	0	3	0	0	0	0	0	0	0	2	24	0	1	0	0	0	0	0	0	0	1	0	0	0	2	1	0	0	0	1	0
Formica exsecta	27	36	3	66	101	0	7	0	17	0	0	0	0	0	0	0	0	0	0	3	0	0	0	0	0	0	0	2	26	0	2	0	0	0	0	0	0	0	2	0	0	0	2	1	0	0	0	1	0
Formica selysi	29	35	3	68	102	0	5	0	20	0	0	0	0	0	0	0	0	0	0	4	0	0	0	0	0	0	0	1	26	0	2	0	0	0	0	0	0	0	2	0	0	0	2	1	0	0	0	1	0
Fragariocoptes setiger	5	4	0	10	35	0	0	0	4	1	0	0	0	0	0	0	0	0	0	0	0	0	0	0	0	0	0	1	2	0	0	0	0	0	0	0	0	0	0	0	0	0	1	0	0	0	0	0	0
Frankliniella occidentalis	30	33	2	130	107	9	6	0	22	0	0	0	0	0	0	0	0	0	0	2	0	0	0	0	0	0	0	2	25	0	2	0	0	0	0	0	0	0	2	0	0	0	0	1	0	0	0	1	0
Frieseomelitta varia	36	37	3	68	107	0	6	0	27	0	0	0	0	0	0	0	0	0	0	3	0	0	0	0	0	0	0	0	29	0	2	0	0	0	0	0	0	0	2	0	0	0	2	1	0	0	0	1	0
Galleria mellonella	50	48	2	112	148	0	5	0	41	1	0	0	0	0	0	0	0	0	0	3	0	0	0	0	0	0	0	2	35	0	2	0	0	0	0	0	0	0	5	0	0	0	2	1	0	0	0	1	0
Glomeris maerens	10	12	4	86	161	0	2	0	2	1	0	1	0	0	0	0	0	0	0	4	0	0	0	0	0	0	0	3	2	0	2	0	0	0	1	0	0	0	0	0	0	0	1	0	2	0	0	1	0
Glossina austeni	23	43	4	79	116	0	6	0	15	0	0	0	0	0	0	0	0	0	0	2	0	0	0	0	0	0	0	2	29	3	2	0	0	0	0	0	0	0	2	0	0	0	2	1	1	0	0	1	0
Glossina brevipalpis	18	39	2	83	103	0	4	0	12	0	0	0	0	0	0	0	0	0	0	2	0	0	0	0	0	0	0	1	27	3	1	0	0	0	0	0	0	0	2	0	0	0	2	1	1	0	0	1	0
Glossina fuscipes	23	53	5	83	117	0	6	0	15	0	0	0	0	0	0	0	0	0	0	2	0	0	0	0	0	0	0	2	40	3	2	0	0	0	0	0	0	0	1	0	0	0	2	1	1	0	0	1	0
Glossina morsitans	23	46	2	86	113	0	6	0	15	0	0	0	0	0	0	0	0	0	0	2	0	0	0	0	0	0	0	1	34	3	2	0	0	0	0	0	0	0	2	0	0	0	2	1	0	0	0	1	0
Glossina pallidipes	21	42	3	73	121	0	5	0	14	0	0	0	0	0	0	0	0	0	0	2	0	0	0	0	0	0	0	2	30	2	2	0	0	0	0	0	0	0	1	0	0	0	2	1	1	0	0	1	0
Glossina palpalis	12	59	3	82	113	0	5	0	5	0	0	0	0	0	0	0	0	0	0	2	0	0	0	0	0	0	0	2	45	4	2	0	0	0	0	0	0	0	1	0	0	0	2	1	1	0	0	1	0
Glossosoma conforme	30	30	5	115	124	2	6	0	20	0	0	0	0	0	0	0	0	0	0	4	0	0	0	0	0	1	0	0	20	1	1	0	0	0	0	0	0	0	2	0	0	0	2	1	0	0	0	1	0
Gonatopus flavifemur	29	32	2	122	85	0	5	0	21	0	0	0	0	0	0	0	0	0	0	3	0	0	0	0	0	0	0	1	25	0	2	0	0	0	0	0	0	0	1	0	0	0	1	1	0	0	0	1	0
Gonioctena quinquepunctata	56	48	2	178	139	0	5	0	48	0	0	0	0	0	0	0	0	0	0	3	0	0	0	0	0	0	0	2	36	1	1	0	0	0	0	0	0	0	4	0	0	0	2	1	0	0	0	1	0
Goniozus legneri	30	38	3	69	108	0	11	0	15	0	0	0	0	0	0	0	0	0	0	4	0	0	0	0	0	0	0	1	29	0	2	0	0	0	0	0	0	0	2	0	0	0	2	1	0	0	0	1	0
Gryllus bimaculatus	43	35	3	161	162	0	2	0	39	0	0	0	0	0	0	0	0	0	0	2	0	0	0	0	0	0	0	2	17	4	2	0	0	0	0	0	0	0	7	0	0	0	2	1	0	0	0	0	0
Habropoda laboriosa	24	34	2	54	102	0	7	0	15	0	0	0	0	0	0	0	0	0	0	2	0	0	0	0	0	0	0	1	25	0	2	0	0	0	0	0	0	0	2	0	0	0	2	1	0	0	0	1	0
Habrosyne pyritoides	69	74	2	127	145	0	6	0	59	1	0	0	0	0	0	0	0	0	0	3	0	0	0	0	0	0	0	2	57	0	2	0	0	0	0	0	0	0	9	0	0	0	2	1	0	0	0	1	0
Haemaphysalis longicornis	10	14	0	76	186	0	0	0	8	0	0	0	0	0	0	0	0	0	0	2	0	0	0	0	0	0	0	2	6	0	3	0	0	0	0	0	0	0	0	0	0	0	1	1	0	0	0	1	0
Halotydeus destructor	30	13	2	108	109	0	0	0	29	0	0	0	0	0	0	0	0	0	0	1	0	0	0	0	0	0	0	3	7	0	1	0	0	0	0	0	0	0	0	0	0	0	2	0	0	0	0	0	0
Halyomorpha halys	0	5	1	7	0	0	0	0	0	0	0	0	0	0	0	0	0	0	0	0	0	0	0	0	0	0	0	0	5	0	0	0	0	0	0	0	0	0	0	0	0	0	0	0	0	0	0	0	0
Harmonia axyridis	40	45	6	140	139	3	3	0	29	1	0	1	0	0	0	1	0	0	0	5	0	0	0	0	0	0	0	3	28	1	2	0	0	0	0	1	0	0	3	0	0	0	2	1	2	0	0	0	0
Harpegnathos saltator	29	50	2	64	114	0	7	0	18	0	0	0	0	0	0	0	0	0	0	4	0	0	0	0	0	0	0	1	42	0	2	0	0	0	0	0	0	0	2	0	0	0	1	1	0	0	0	1	0
Heliconius aoede	29	27	1	69	93	0	4	0	20	0	0	0	0	0	0	0	0	0	0	5	0	0	0	0	0	0	0	1	17	0	2	0	0	0	1	0	0	0	2	0	0	0	2	1	0	0	0	1	0
Heliconius cydno	47	29	3	108	133	0	6	0	37	0	0	0	0	0	0	0	0	0	0	4	0	0	0	0	0	0	0	1	18	0	2	0	0	0	0	0	0	0	3	0	0	0	2	1	0	0	0	1	0
Heliconius elevatus	41	28	3	102	114	0	5	0	29	0	0	0	0	0	0	0	0	0	0	7	0	0	0	0	0	0	0	0	22	0	2	0	0	0	0	0	0	0	1	0	0	0	1	1	0	0	0	1	0
Heliconius erato	40	33	2	95	108	0	3	0	34	0	0	0	0	0	0	0	0	0	0	3	0	0	0	0	0	0	0	2	22	0	1	0	0	0	0	0	0	0	3	0	0	0	2	2	0	0	0	1	0
Heliconius ethilla	52	33	2	107	141	0	5	0	43	0	0	0	0	0	0	0	0	0	0	4	0	0	0	0	0	0	0	2	23	0	2	0	0	0	0	0	0	0	3	0	0	0	1	1	0	0	0	1	0
Heliconius hecale	13	8	1	44	59	0	0	0	13	0	0	0	0	0	0	0	0	0	0	0	0	0	0	0	0	0	0	0	5	0	0	0	0	0	1	0	0	0	0	0	0	0	0	1	0	0	0	1	0
Heliconius hecuba	39	21	2	43	68	0	4	0	32	0	0	0	0	0	0	0	0	0	0	3	0	0	0	0	0	0	0	0	16	0	2	0	0	0	0	0	0	0	2	0	0	0	0	0	0	0	0	1	0
Heliconius hermathena	50	46	2	111	146	0	6	0	40	0	0	0	0	0	0	0	0	0	0	4	0	0	0	0	0	0	0	1	36	0	2	0	0	0	0	0	0	0	3	0	0	0	2	1	0	0	0	1	0
Heliconius heurippa	48	38	2	103	122	0	4	0	39	0	0	0	0	0	0	0	0	0	0	5	0	0	0	0	0	0	0	2	27	0	2	0	0	0	0	0	0	0	3	0	0	0	2	1	0	0	0	1	0
Heliconius hierax	20	16	1	58	66	0	5	0	11	0	0	0	0	0	0	0	0	0	0	4	0	0	0	0	0	0	0	0	11	0	2	0	0	0	0	0	0	0	2	0	0	0	0	0	0	0	0	1	0
Heliconius himera	48	55	2	139	152	0	5	0	39	0	0	0	0	0	0	0	0	0	0	4	0	0	0	0	0	0	0	2	44	0	2	0	0	0	0	0	0	0	3	0	0	0	2	1	0	0	0	1	0
Heliconius ismenius	41	55	9	175	144	3	4	0	26	0	0	0	0	0	0	7	0	0	0	4	0	0	0	6	0	0	0	2	30	0	2	0	0	0	1	1	0	0	3	0	0	0	2	1	3	0	0	1	1
Heliconius melpomene	53	50	2	129	144	0	5	0	42	0	0	0	0	0	0	0	0	0	0	6	0	0	0	0	0	0	0	2	39	0	2	0	0	0	0	0	0	0	3	0	0	0	2	1	0	0	0	1	0
Heliconius nattereri	52	48	2	129	147	0	5	0	42	1	0	0	0	0	0	0	0	0	0	4	0	0	0	0	0	0	0	2	37	0	2	0	0	0	0	0	0	0	3	0	0	0	2	1	0	0	0	1	0
Heliconius numata	64	52	11	240	250	1	6	0	49	2	0	2	0	0	0	0	0	0	0	5	0	0	0	0	0	0	0	1	36	0	2	0	0	0	0	0	0	0	4	0	0	0	5	2	1	0	0	1	0
Heliconius pachinus	41	30	3	85	108	1	4	0	34	0	0	0	0	0	0	0	0	0	0	3	0	0	0	0	0	0	0	0	24	0	3	0	0	0	0	0	0	0	1	0	0	0	1	0	0	0	0	1	0
Heliconius pardalinus	54	42	2	114	139	0	7	0	42	1	0	0	0	0	0	0	0	0	0	4	0	0	0	0	0	0	0	2	34	0	2	0	0	0	0	0	0	0	2	0	0	0	0	1	0	0	0	1	0
Heliconius timareta	49	34	12	179	162	1	5	0	41	0	0	0	0	0	0	0	0	0	0	3	0	0	0	0	0	0	0	1	21	0	2	0	0	0	1	0	0	0	4	0	0	0	2	1	1	0	0	1	0
Heliconius wallacei	38	15	2	52	71	0	3	0	31	0	0	0	0	0	0	0	0	0	0	4	0	0	0	0	0	0	0	0	11	0	2	0	0	0	0	0	0	0	0	0	0	0	0	1	0	0	0	1	0
Heliconius xanthocles	41	14	1	56	63	0	4	0	34	0	0	0	0	0	0	0	0	0	0	3	0	0	0	0	0	0	0	0	10	0	2	0	0	0	0	0	0	0	1	0	0	0	0	0	0	0	0	1	0
Helicorthomorpha holstii	49	30	10	193	241	14	7	0	34	2	0	1	0	0	0	0	0	0	0	5	0	0	0	0	8	0	0	3	9	0	2	0	0	0	0	0	0	0	0	0	0	0	3	0	3	1	0	1	0
Helicoverpa armigera	56	65	2	121	156	0	5	0	48	0	0	0	0	0	0	0	0	0	0	3	0	0	0	0	0	0	0	1	54	0	2	0	0	0	0	0	0	0	4	0	0	0	2	1	0	0	0	1	0
Helicoverpa zea	53	73	2	124	159	0	5	0	45	0	0	0	0	0	0	0	0	0	0	3	0	0	0	0	0	0	0	2	61	0	2	0	0	0	0	0	0	0	4	0	0	0	2	1	0	0	0	1	0
Heliothis virescens	50	65	3	124	136	0	5	0	42	0	0	0	0	0	0	0	0	0	0	3	0	0	0	0	0	0	0	2	53	0	2	0	0	0	0	0	0	0	4	0	0	0	2	1	0	0	0	1	0
Hemaris fuciformis	66	68	2	127	156	0	5	0	56	1	0	0	0	0	0	0	0	0	0	4	0	0	0	0	0	0	0	3	56	0	2	0	0	0	0	0	0	0	3	0	0	0	2	1	0	0	0	1	0
Hermetia illucens	44	112	3	178	151	0	6	0	29	0	0	0	0	0	0	0	0	0	0	9	0	0	0	0	0	0	0	1	88	1	2	0	0	0	0	0	0	0	14	0	0	0	3	1	1	0	0	1	0
Hesperia comma	42	40	2	134	124	0	5	0	33	0	0	0	0	0	0	0	0	0	0	4	0	0	0	0	0	0	0	2	33	0	1	0	0	0	0	0	0	0	0	0	0	0	2	1	0	0	0	1	0
Hesperophylax magnus	15	16	0	62	48	0	0	0	13	0	0	0	0	0	0	0	0	0	0	2	0	0	0	0	0	0	0	2	8	0	0	0	0	0	0	0	0	0	4	0	0	0	2	0	0	0	0	0	0
Hestina assimilis	48	57	2	129	168	0	5	0	39	0	0	0	0	0	0	0	0	0	0	4	0	0	0	0	0	0	0	2	46	0	2	0	0	0	0	0	0	0	3	0	0	0	2	1	0	0	0	1	0
Heterotrigona itama	22	27	0	36	69	0	6	0	13	0	0	0	0	0	0	1	0	0	0	2	0	0	0	0	0	0	0	0	23	0	2	0	0	0	0	0	0	0	0	0	0	0	1	1	0	0	0	0	0
Holcocephala fusca	25	37	3	63	95	0	4	0	14	0	0	0	0	0	0	0	0	0	0	7	0	0	0	0	0	0	0	0	29	0	2	0	0	0	0	0	0	0	4	0	0	0	2	0	0	0	0	0	0
Holotrichia oblita	42	55	5	194	191	0	7	0	30	0	0	0	0	0	0	0	0	0	0	5	0	0	0	0	0	0	0	0	42	0	3	0	0	0	0	0	0	0	1	0	0	0	5	3	0	0	0	1	0
Homalodisca vitripennis	62	36	3	96	144	0	9	1	50	1	0	0	1	0	0	0	0	0	0	0	0	0	0	0	0	0	0	2	27	0	2	0	0	0	0	0	0	0	3	0	0	0	1	0	0	0	0	1	0
Homarus americanus	28	15	2	116	167	0	3	0	14	0	0	0	0	0	0	0	0	0	0	11	0	0	0	0	0	0	0	2	9	0	1	0	0	0	0	0	0	0	0	0	0	0	1	1	0	0	0	1	0
Hormaphis cornu	34	29	2	96	133	0	3	0	27	0	0	0	0	0	0	0	0	0	0	4	0	0	0	0	0	0	0	2	22	0	1	0	0	0	0	0	0	0	0	0	0	0	2	1	0	0	0	1	0
Hyalomma asiaticum	18	12	0	90	163	0	0	0	15	1	0	0	0	0	0	0	0	0	0	2	0	0	0	0	0	0	0	3	5	0	2	0	0	0	0	0	0	0	0	0	0	0	1	1	0	0	0	0	0
Hycleus cichorii	25	46	2	92	107	1	4	0	15	1	0	0	0	0	0	0	0	0	0	5	0	0	0	0	0	0	0	2	34	1	2	0	0	0	0	0	0	0	3	0	0	0	2	1	0	0	0	1	0
Hycleus phaleratus	23	47	2	88	119	0	4	0	14	0	0	0	0	0	0	0	0	0	0	5	0	0	0	0	0	0	0	4	33	1	2	0	0	0	0	0	0	0	3	0	0	0	2	1	0	0	0	1	0
Hydropsyche tenuis	36	47	2	120	133	0	6	0	18	1	0	0	0	0	0	0	0	0	0	11	0	0	0	0	0	0	0	1	37	0	2	0	0	0	0	0	0	0	3	0	0	0	2	1	0	0	0	1	0
Hylaea fasciaria	49	55	2	108	122	5	7	0	38	1	0	0	0	0	0	0	0	0	0	3	0	0	0	0	0	0	0	1	44	1	2	0	0	0	0	0	0	0	3	0	0	0	2	1	0	0	0	1	0
Hyles vespertilio	54	82	2	126	161	0	5	0	43	1	0	0	0	0	0	0	0	0	0	5	0	0	0	0	0	0	0	2	68	0	2	0	0	0	0	0	0	0	3	0	0	0	2	2	2	0	0	1	0
Hypermnestra helios	16	0	0	17	21	0	0	0	14	0	0	0	0	0	0	0	0	0	0	2	0	0	0	0	0	0	0	0	0	0	0	0	0	0	0	0	0	0	0	0	0	0	0	0	0	0	0	0	0
Hyphantria cunea	58	38	3	117	147	0	4	0	48	0	0	0	0	0	0	0	0	0	0	6	0	0	0	0	0	0	0	0	29	0	2	0	0	0	0	0	0	0	3	0	0	0	2	1	0	0	0	1	0
Hypolimnas misippus	46	51	2	119	156	0	5	0	36	0	0	0	0	0	0	0	0	0	0	5	0	0	0	0	0	0	0	2	38	1	2	0	0	0	0	0	0	0	5	0	0	0	1	1	0	0	0	1	0
Hyposmocoma kahamanoa	39	35	2	126	160	0	4	0	32	0	0	0	0	0	0	0	0	0	0	3	0	0	0	0	0	0	0	1	25	1	2	0	0	0	0	0	0	0	2	0	0	0	2	1	0	0	0	1	0
Hyposoter didymator	36	38	1	77	115	0	8	0	20	0	0	0	0	0	0	0	0	0	0	8	0	0	0	0	0	0	0	2	28	0	2	0	0	0	0	0	0	0	2	0	0	0	2	1	0	0	0	1	0
Hypothenemus hampei	37	40	3	136	126	7	4	0	27	0	0	0	0	0	0	0	0	0	0	6	0	0	0	0	0	0	0	1	28	1	2	0	0	0	0	0	0	0	2	0	0	0	2	2	0	0	0	1	0
Idaea aversata	67	52	2	127	197	12	6	0	57	1	0	0	0	0	0	0	0	0	0	3	0	0	0	0	0	0	0	2	41	0	2	0	0	0	0	0	0	0	3	0	0	0	2	1	0	0	0	1	0
Idotea baltica	117	39	78	477	400	61	4	31	57	7	0	14	2	0	0	2	0	0	0	0	0	0	0	0	3	0	0	0	6	0	1	0	0	2	3	0	0	0	0	0	0	0	0	17	5	0	0	1	0
Ignelater luminosus	76	58	2	177	203	0	1	0	65	0	0	0	0	0	0	0	0	0	0	10	0	0	0	0	0	0	0	2	36	1	1	0	0	0	0	0	0	0	14	0	0	0	2	1	0	0	0	1	0
Iphiclides podalirius	28	78	2	141	119	0	4	0	21	0	0	0	0	0	0	0	0	0	0	3	0	0	0	0	0	0	0	1	63	0	1	0	0	0	1	0	0	0	8	0	0	0	2	1	0	0	0	1	0
Ips nitidus	76	46	11	260	251	8	5	0	64	0	0	0	0	0	0	0	0	0	0	7	0	0	0	0	0	0	0	5	29	0	3	0	0	0	0	0	0	0	3	0	0	0	3	2	0	0	0	1	0
Ips typographus	61	44	9	178	148	7	5	0	51	0	0	0	0	0	0	0	0	0	0	5	0	0	0	0	0	0	0	2	31	1	2	0	0	0	0	0	0	0	3	0	0	0	2	1	0	0	0	2	0
Ischnura elegans	38	27	4	79	109	0	5	0	24	0	0	0	0	0	0	0	0	0	0	9	0	0	0	0	0	0	0	2	19	0	2	0	0	0	0	0	0	0	1	0	0	0	2	0	0	0	0	1	0
Ixodes persulcatus	11	17	4	97	161	0	0	0	8	1	0	0	0	0	0	0	0	0	0	2	0	0	0	0	0	0	0	2	6	0	4	0	0	0	0	0	0	0	0	0	0	0	3	1	0	0	0	1	0
Junonia coenia	75	64	2	157	160	0	8	0	61	0	0	0	0	0	0	0	0	0	0	6	0	0	0	0	0	0	0	2	43	0	3	0	0	0	0	0	0	0	12	0	0	0	2	1	0	0	0	1	0
Kallima inachus	79	77	2	133	132	0	5	0	68	0	0	0	0	0	0	0	0	0	0	6	0	0	0	0	0	0	0	1	62	0	2	0	0	0	0	0	0	0	8	0	0	0	2	1	0	0	0	1	0
Kradibia gibbosae	18	31	1	51	51	0	2	0	14	0	0	0	0	0	0	0	0	0	0	2	0	0	0	0	0	0	0	1	24	0	1	0	0	0	0	0	0	0	0	0	0	0	3	1	0	0	0	1	0
Ladona fulva	32	35	1	76	118	0	2	0	19	0	0	0	0	0	0	0	0	0	0	11	0	0	0	0	0	0	0	1	29	0	2	0	0	0	0	0	0	0	1	0	0	0	1	0	0	0	0	1	0
Lamprigera yunnana	58	45	3	105	158	0	10	0	43	0	0	0	0	0	0	0	0	0	0	5	0	0	0	0	0	0	0	1	32	1	1	0	0	0	0	0	0	0	6	0	0	0	2	1	0	0	0	1	0
Laodelphax striatellus	34	53	2	96	136	0	9	0	22	1	0	0	0	0	0	0	0	0	0	2	0	0	0	0	0	0	0	1	44	0	2	0	0	0	0	0	0	0	2	0	0	0	2	1	0	0	0	1	0
Laparus doris	28	17	3	49	64	0	3	0	24	0	0	0	0	0	0	0	0	0	0	1	0	0	0	0	0	0	0	0	12	0	1	0	0	0	0	0	0	0	3	0	0	0	0	0	0	0	0	1	0
Lasioglossum albipes	30	37	4	68	98	0	9	0	18	0	0	0	0	0	0	1	0	0	0	2	0	0	0	0	0	0	0	1	27	0	2	0	0	0	0	0	0	0	2	0	0	0	2	2	0	0	0	1	0
Lasius niger	21	31	3	63	86	0	3	0	15	0	0	0	0	0	0	0	0	0	0	3	0	0	0	0	0	0	1	2	22	0	2	0	0	0	0	0	0	0	0	0	0	0	1	1	1	0	0	1	0
Laspeyria flexula	68	63	2	133	150	0	6	0	59	0	0	0	0	0	0	0	0	0	0	3	0	0	0	0	0	0	0	2	52	0	2	0	0	0	0	0	0	0	3	0	0	0	2	1	0	0	0	1	0
Laupala kohalensis	42	24	2	107	135	0	2	0	35	0	0	0	0	0	0	0	0	0	0	5	0	0	0	0	0	0	0	0	17	1	2	0	0	0	0	0	0	0	3	0	0	0	1	0	0	0	0	0	0
Lednia tumana	16	26	2	86	99	0	0	0	14	0	0	0	0	0	0	0	0	0	0	2	0	0	0	0	0	0	0	2	18	1	2	0	0	0	0	0	0	0	0	0	0	0	1	1	0	0	0	1	0
Lepidotrigona ventralis	19	32	3	72	110	0	4	0	10	1	0	0	0	0	0	1	0	0	0	3	0	0	0	0	0	0	0	0	25	0	2	0	0	0	0	0	0	0	2	0	0	0	2	1	0	0	0	0	0
Leptidea sinapis	1	8	0	24	34	0	0	0	1	0	0	0	0	0	0	0	0	0	0	0	0	0	0	0	0	0	0	1	6	0	1	0	0	0	0	0	0	0	0	0	0	0	0	0	0	0	0	0	0
Leptinotarsa decemlineata	34	32	0	103	96	0	2	0	29	1	0	0	0	0	0	0	0	0	0	2	0	0	0	0	0	0	0	1	25	1	0	0	0	0	0	0	0	0	3	0	0	0	0	1	0	0	0	1	0
Leptopilina boulardi	37	36	1	87	125	0	8	0	23	0	0	0	0	0	0	0	0	0	0	6	0	0	0	0	0	0	0	1	28	0	2	0	0	0	0	0	0	0	1	0	0	0	2	1	0	0	0	1	0
Leptopilina clavipes	28	36	1	77	118	0	5	0	18	0	0	0	0	0	0	0	0	0	0	5	0	0	0	0	0	0	0	3	27	0	2	0	0	0	0	0	0	0	1	0	0	0	1	1	0	0	0	1	0
Leptopilina heterotoma	61	30	1	90	130	0	5	0	49	0	0	0	0	0	0	0	0	0	0	7	0	0	0	0	0	0	0	0	23	0	2	0	0	0	0	0	0	0	1	0	0	0	2	1	0	0	0	1	0
Leptotrombidium deliense	31	10	2	97	125	0	0	0	10	0	0	0	16	0	0	0	0	0	0	5	0	0	0	0	0	0	0	2	5	0	1	0	0	0	0	0	0	0	0	0	0	0	2	0	0	0	0	0	0
Lerema accius	52	42	2	128	159	0	5	0	44	0	0	0	0	0	0	0	0	0	0	3	0	0	0	0	0	0	0	1	34	0	1	0	0	0	0	0	0	0	2	0	0	0	2	1	0	0	0	1	0
Lethrus apterus	49	57	2	145	165	2	5	0	40	0	0	0	0	0	0	0	0	0	0	4	0	0	0	0	0	0	0	1	45	0	2	0	0	0	0	0	0	0	4	0	0	0	2	1	0	0	0	2	0
Leucophenga varia	42	64	2	146	177	0	10	0	18	0	0	0	0	0	0	0	0	0	0	14	0	0	0	0	0	0	0	2	48	4	2	0	0	0	0	0	0	0	2	0	0	0	2	1	1	0	0	2	0
Limenitis camilla	52	69	2	145	194	0	5	0	42	0	0	0	0	0	0	0	0	0	0	5	0	0	0	0	0	0	0	2	56	0	2	0	0	0	0	0	0	0	5	0	0	0	2	1	0	0	0	1	0
Limnephilus lunatus	22	14	4	82	78	0	3	0	18	0	0	0	0	0	0	0	0	0	0	1	0	0	0	1	0	0	0	1	3	1	2	0	0	0	0	0	0	0	3	0	0	0	2	0	0	0	0	1	0
Linepithema humile	27	38	2	67	100	0	4	0	19	0	0	0	0	0	0	0	0	0	0	4	0	0	0	0	0	0	0	2	26	0	2	0	0	0	0	0	0	0	4	0	0	0	2	1	0	0	0	1	0
Liriomyza trifolii	19	12	3	40	70	0	5	0	10	1	0	0	0	0	0	0	0	0	0	3	0	0	0	0	0	0	0	0	7	1	2	0	0	0	0	0	0	0	0	0	0	0	1	0	0	0	0	1	0
Lithobius niger	42	11	5	128	207	4	1	1	22	0	0	0	0	0	0	0	0	3	0	15	0	0	0	0	0	0	0	1	1	0	2	0	0	0	0	0	0	0	0	0	0	0	3	0	3	0	0	1	0
Locusta migratoria	33	38	2	132	129	0	5	0	24	1	0	0	0	0	0	0	0	0	0	3	0	0	0	0	0	0	0	0	30	1	0	0	0	0	0	0	0	0	4	0	0	0	2	0	0	0	0	1	0
Lordiphosa clarofinis	25	89	2	103	155	0	5	0	15	0	0	0	0	0	0	0	0	0	0	5	0	0	0	0	0	0	0	1	69	5	2	0	0	0	0	0	0	0	6	0	0	0	2	2	1	0	0	1	0
Lordiphosa collinella	26	87	3	96	160	0	6	0	16	0	0	0	0	0	0	0	0	0	0	4	0	0	0	0	0	0	0	1	66	5	2	0	0	0	0	0	0	0	8	0	0	0	2	1	1	0	0	1	0
Lordiphosa magnipectinata	28	88	2	105	150	0	6	0	16	0	0	0	0	0	0	0	0	0	0	6	0	0	0	0	0	0	0	2	71	4	2	0	0	0	0	0	0	0	5	0	0	0	1	1	1	0	0	1	0
Lordiphosa mommai	25	92	3	98	166	0	5	0	15	0	0	0	0	0	0	0	0	0	0	5	0	0	0	0	0	0	0	3	69	7	2	0	0	0	0	0	0	0	5	0	0	0	2	1	2	0	0	1	0
Lordiphosa stackelbergi	24	54	1	79	114	0	5	0	16	0	0	0	0	0	0	0	0	0	0	3	0	0	0	0	0	0	0	0	42	3	1	0	0	0	0	0	0	0	4	0	0	0	1	1	1	0	0	1	0
Lucilia cuprina	25	59	2	106	134	0	7	0	14	0	0	1	0	0	0	0	0	0	0	3	0	0	0	0	0	0	0	1	46	4	2	0	0	0	0	0	0	0	2	0	0	0	1	1	1	0	0	1	0
Lucilia sericata	37	61	2	121	142	0	7	0	26	1	0	0	0	0	0	0	0	0	0	3	0	0	0	0	0	0	0	1	47	5	2	0	0	0	0	0	0	0	2	0	0	0	1	1	1	0	0	1	0
Lutzomyia longipalpis	13	28	2	79	127	0	0	0	10	0	0	0	0	0	0	0	0	0	0	3	0	0	0	0	0	0	0	2	16	0	2	0	0	0	0	0	0	0	5	0	0	0	1	1	0	0	0	1	0
Lycaena phlaeas	37	59	2	130	145	0	5	0	29	0	0	0	0	0	0	0	0	0	0	3	0	0	0	0	0	0	0	2	46	1	2	0	0	0	0	0	0	0	4	0	0	0	2	1	0	0	0	1	0
Lysandra bellargus	41	53	2	135	166	0	5	0	33	0	0	0	0	0	0	0	0	0	0	3	0	0	0	0	0	0	0	2	39	1	2	0	0	0	0	0	0	0	6	0	0	0	1	1	0	0	0	1	0
Lysandra coridon	38	69	2	130	155	0	5	0	30	0	0	0	0	0	0	0	0	0	0	3	0	0	0	0	0	0	0	2	55	1	2	0	0	0	0	0	0	0	5	0	0	0	2	1	0	0	0	1	0
Lysiphlebus fabarum	39	39	3	101	124	0	16	0	16	0	0	0	0	0	0	0	0	0	0	7	0	0	0	0	0	0	0	3	29	0	2	0	0	0	0	0	0	0	1	0	0	0	2	1	0	0	0	1	0
Maconellicoccus hirsutus	20	28	4	132	134	0	7	0	11	0	0	0	0	0	0	0	0	0	0	2	0	0	0	0	0	0	0	1	18	0	2	0	0	0	0	0	0	0	0	0	0	0	2	1	3	0	0	1	0
Macrocentrus cingulum	28	39	2	63	102	0	7	0	17	0	0	0	0	0	0	0	0	0	0	4	0	0	0	0	0	0	0	2	30	0	2	0	0	0	0	0	0	0	1	0	0	0	2	1	0	0	0	1	0
Mamestra configurata	83	68	2	131	155	0	5	0	75	0	0	0	0	0	0	0	0	0	0	3	0	0	0	0	0	0	0	2	54	0	2	0	0	0	0	0	0	0	6	0	0	0	2	1	0	0	0	1	0
Manduca sexta	69	75	2	152	164	0	4	0	60	1	0	0	0	0	0	0	0	0	0	4	0	0	0	0	0	0	0	2	62	0	2	0	0	0	0	0	0	0	5	0	0	0	2	1	0	0	0	1	0
Maniola hyperantus	51	45	2	118	137	0	5	0	42	0	0	0	0	0	0	0	0	0	0	4	0	0	0	0	0	0	0	2	33	0	2	0	0	0	0	0	0	0	4	0	0	0	2	1	0	0	0	1	0
Maniola jurtina	47	51	2	118	136	0	5	0	38	0	0	0	0	0	0	0	0	0	0	4	0	0	0	0	0	0	0	2	39	0	2	0	0	0	0	0	0	0	4	0	0	0	2	1	0	0	0	1	0
Marronus borbonicus	34	76	4	110	109	0	6	0	24	0	0	1	0	0	0	0	0	0	0	3	0	0	0	0	0	0	0	0	61	0	2	0	0	0	0	0	0	0	6	0	0	0	1	1	4	0	0	1	0
Mayetiola destructor	26	24	2	94	120	1	5	0	19	0	0	0	0	0	0	0	0	0	0	2	0	0	0	0	0	0	0	1	14	1	2	0	0	0	0	0	0	0	2	0	0	0	2	1	0	0	0	1	0
Medauroidea extradentata	42	28	0	268	133	0	4	0	35	0	0	0	0	0	0	0	0	0	0	3	0	0	0	0	0	0	0	2	21	0	2	0	0	0	0	0	0	0	2	0	0	0	0	0	0	0	0	1	0
Medioppia subpectinata	69	16	4	386	206	17	0	0	63	0	0	0	2	0	0	0	0	0	0	4	0	0	0	0	0	0	0	3	2	0	2	0	0	0	0	0	0	0	0	0	0	0	1	0	0	0	0	0	0
Megachile rotundata	26	39	3	57	103	0	8	0	15	0	0	0	0	0	0	0	0	0	0	3	0	0	0	0	0	0	0	1	31	0	1	0	0	0	0	0	0	0	2	0	0	0	2	1	0	0	0	1	0
Megalopta genalis	33	36	2	63	94	0	8	0	19	1	0	0	0	0	0	2	0	0	0	3	0	0	0	0	0	0	0	1	27	0	2	0	0	0	0	0	0	0	2	0	0	0	2	1	0	0	0	1	0
Megalurothrips usitatus	20	18	2	87	106	6	4	0	14	0	0	0	0	0	0	0	0	0	0	2	0	0	0	0	0	0	0	2	11	0	2	0	0	0	0	0	0	0	0	0	0	0	1	1	0	0	0	1	0
Megaselia abdita	49	22	2	100	128	0	9	0	26	0	0	0	0	0	0	0	0	0	0	14	0	0	0	0	0	0	0	1	12	1	1	0	0	0	0	0	0	0	5	0	0	0	1	0	0	0	0	1	0
Megaselia scalaris	21	11	3	63	80	0	7	0	9	0	0	1	0	0	0	0	0	0	0	4	0	0	0	0	0	0	0	0	7	0	0	0	0	0	0	0	0	0	1	0	0	0	0	2	0	0	0	1	0
Megastigmus dorsalis	65	41	2	100	106	0	8	0	47	0	0	0	0	0	0	0	0	0	0	10	0	0	0	0	0	0	0	1	34	0	1	0	0	0	0	0	0	0	1	0	0	0	2	1	0	0	0	1	0
Megastigmus stigmatizans	55	38	2	105	110	0	5	0	41	0	0	0	0	0	0	0	0	0	0	9	0	0	0	0	0	0	0	1	31	0	1	0	0	0	0	0	0	0	1	0	0	0	2	1	0	0	0	1	0
Megathymus ursus	28	46	2	120	129	0	5	0	20	0	0	0	0	0	0	0	0	0	0	3	0	0	0	0	0	0	0	2	35	0	2	0	0	0	0	0	0	0	3	0	0	0	2	1	0	0	0	1	0
Megathymus violae	42	46	2	119	128	0	6	0	33	0	0	0	0	0	0	0	0	0	0	3	0	0	0	0	0	0	0	2	35	0	2	0	0	0	0	0	0	0	3	0	0	0	2	1	0	0	0	1	0
Melanaphis sacchari	31	36	2	68	128	0	3	0	26	0	0	0	0	0	0	0	0	0	0	2	0	0	0	0	0	0	0	2	29	0	1	0	0	0	0	0	0	0	0	0	0	0	2	1	0	0	0	1	0
Melipona quadrifasciata	30	27	2	58	93	0	7	0	19	0	0	0	0	0	0	1	0	0	0	3	0	0	0	0	0	0	0	0	19	0	2	0	0	0	0	0	0	0	2	0	0	0	2	1	0	0	0	1	0
Melitaea cinxia	51	52	2	120	151	0	5	0	42	0	0	0	0	0	0	0	0	0	0	4	0	0	0	0	0	0	0	3	38	0	2	0	0	0	0	0	0	0	4	0	0	0	2	2	0	0	0	1	0
Mengenilla moldrzyki	19	13	4	51	67	0	2	0	15	0	0	0	0	0	0	0	0	0	0	2	0	0	0	0	0	0	0	0	6	0	2	0	0	0	0	0	0	0	1	0	0	0	2	1	0	0	0	1	0
Microplitis demolitor	24	42	1	67	88	0	6	0	14	0	0	0	0	0	0	0	0	0	0	4	0	0	0	0	0	0	0	1	34	0	2	0	0	0	0	0	0	0	1	0	0	0	2	1	0	0	0	1	0
Mimas tiliae	59	53	2	118	150	0	5	0	48	1	0	0	0	0	0	0	0	0	0	5	0	0	0	0	0	0	0	2	41	1	2	0	0	0	0	0	0	0	3	0	0	0	2	1	0	0	0	1	0
Mimoniades nurscia	6	2	2	15	26	4	2	1	2	0	0	1	0	0	0	0	0	0	0	0	0	0	0	0	0	0	0	0	0	0	0	0	0	0	0	0	0	0	0	0	0	0	0	0	2	0	0	0	0
Mischocyttarus mexicanus	21	39	3	74	102	0	5	0	13	0	0	0	0	0	0	0	0	0	0	3	0	0	0	0	0	0	0	2	29	0	2	0	0	0	0	0	0	0	1	0	0	0	2	2	0	0	0	1	0
Mochlonyx cinctipes	36	22	3	135	134	0	7	0	22	0	0	0	0	0	0	0	0	0	0	7	0	0	0	0	0	0	0	1	13	0	2	0	0	0	0	0	0	0	2	0	0	0	2	1	0	0	0	1	0
Monomorium pharaonis	28	40	2	61	101	0	4	0	20	0	0	0	0	0	0	0	0	0	0	4	0	0	0	0	0	0	0	0	30	0	3	0	0	0	0	0	0	0	3	0	0	0	2	1	0	0	0	1	0
Musca domestica	37	72	2	127	140	0	6	0	28	0	0	0	0	0	0	0	0	0	0	3	0	0	0	0	0	0	0	1	58	4	2	0	0	0	0	0	0	0	2	0	0	0	2	1	1	0	0	1	0
Myzus cerasi	34	35	2	85	129	0	4	0	28	0	0	0	0	0	0	0	0	0	0	2	0	0	0	0	0	0	0	2	28	0	1	0	0	0	0	0	0	0	0	0	0	0	2	1	0	0	0	1	0
Myzus persicae	33	34	2	86	149	0	3	0	28	0	0	0	0	0	0	0	0	0	0	2	0	0	0	0	0	0	0	3	26	0	1	0	0	0	0	0	0	0	0	0	0	0	2	1	0	0	0	1	0
Nasonia giraulti	43	41	2	87	104	0	6	0	31	0	0	0	0	0	0	0	0	0	0	6	0	0	0	0	0	0	0	2	31	0	1	0	0	0	0	0	0	0	3	0	0	0	2	1	0	0	0	1	0
Nasonia longicornis	62	41	1	87	103	0	11	0	45	0	0	0	0	0	0	0	0	0	0	6	0	0	0	0	0	0	0	2	31	0	1	0	0	0	0	0	0	0	3	0	0	0	2	1	0	0	0	1	0
Nasonia vitripennis	56	35	2	81	114	0	11	0	39	0	0	0	0	0	0	0	0	0	0	6	0	0	0	0	0	0	0	2	26	0	0	0	0	0	0	0	0	0	3	0	0	0	2	1	0	0	0	1	0
Nebria ingens	29	42	2	80	106	0	5	0	20	0	0	0	0	0	0	0	0	0	0	4	0	0	0	0	0	0	0	1	30	1	2	0	0	0	0	0	0	0	4	0	0	0	2	1	0	0	0	1	0
Neodiprion lecontei	54	43	3	108	141	0	15	0	34	0	0	0	0	0	0	0	0	0	0	5	0	0	0	0	0	0	0	1	33	0	2	0	0	0	0	0	0	0	3	0	0	0	2	1	0	0	0	1	0
Neodiprion pinetum	65	41	3	101	139	0	20	0	38	0	0	0	0	0	0	0	0	0	0	7	0	0	0	0	0	0	0	1	31	0	2	0	0	0	0	0	0	0	3	0	0	0	2	1	0	0	0	1	0
Nephila pilipes	41	26	5	78	168	0	0	0	27	1	0	0	0	0	0	0	0	0	0	13	0	0	0	0	0	0	0	6	6	3	6	0	0	0	0	0	0	0	0	0	0	0	3	1	0	0	0	1	0
Nesidiocoris tenuis	14	21	1	47	83	0	1	0	12	0	0	0	0	0	0	0	0	0	0	1	0	0	0	0	0	0	0	0	15	1	2	0	0	0	0	0	0	0	1	0	0	0	2	0	0	0	0	0	0
Nezara viridula	52	43	1	168	146	0	14	0	35	2	0	0	0	0	0	0	0	0	0	1	0	0	0	0	0	0	0	2	31	3	1	0	0	0	0	0	0	0	0	0	0	0	2	2	1	0	0	1	0
Nicrophorus vespilloides	34	44	2	84	127	0	8	0	23	0	0	0	0	0	0	0	0	0	0	3	0	0	0	0	0	0	0	1	32	1	2	0	0	0	0	0	0	0	4	0	0	0	2	1	0	0	0	1	0
Nilaparvata lugens	30	45	3	102	146	0	9	0	19	0	0	0	0	0	0	0	0	0	0	2	0	0	0	0	0	0	0	2	33	0	2	0	0	0	0	0	0	0	4	0	0	0	2	1	0	0	0	1	0
Noctua pronuba	84	71	2	152	193	0	5	0	76	0	0	0	0	0	0	0	0	0	0	3	0	0	0	0	0	0	0	1	59	0	2	0	0	0	0	0	0	0	5	0	0	0	2	1	0	0	0	1	0
Nomada fabriciana	27	38	2	63	96	0	7	0	17	0	0	0	0	0	0	1	0	0	0	2	0	0	0	0	0	0	0	0	30	0	2	0	0	0	0	0	0	0	2	0	0	0	2	1	0	0	0	1	0
Nomia melanderi	23	38	2	61	91	0	5	0	16	0	0	0	0	0	0	0	0	0	0	2	0	0	0	0	0	0	0	1	29	0	2	0	0	0	0	0	0	0	2	0	0	0	2	1	0	0	0	1	0
Notodonta dromedarius	66	63	2	122	142	0	6	0	57	0	0	0	0	0	0	0	0	0	0	3	0	0	0	0	0	0	0	2	52	0	2	0	0	0	0	0	0	0	3	0	0	0	2	1	0	0	0	1	0
Notodromas monacha	13	50	3	122	209	0	0	0	7	1	0	1	0	0	0	0	0	0	0	4	0	0	0	0	0	0	0	2	41	0	2	0	0	0	0	0	0	0	0	0	0	0	0	2	2	0	0	1	0
Nymphalis album	47	40	3	117	137	1	6	0	37	0	0	0	0	0	0	0	0	0	0	4	0	0	0	0	0	0	0	2	29	0	2	0	0	0	0	0	0	0	3	0	0	0	2	1	0	0	0	1	0
Nymphalis io	42	106	2	111	147	0	4	0	34	0	0	0	0	0	0	0	0	0	0	4	0	0	0	0	0	0	0	1	96	0	2	0	0	0	0	0	0	0	3	0	0	0	2	1	0	0	0	1	0
Nymphalis polychloros	45	68	2	114	145	0	5	0	36	0	0	0	0	0	0	0	0	0	0	4	0	0	0	0	0	0	0	2	58	0	2	0	0	0	0	0	0	0	2	0	0	0	2	1	0	0	0	1	0
Nymphalis urticae	44	74	2	170	149	0	4	0	36	0	0	0	0	0	0	0	0	0	0	4	0	0	0	0	0	0	0	2	63	0	2	0	0	0	0	0	0	0	3	0	0	0	2	1	0	0	0	1	0
Nymphon striatum	56	31	14	185	264	0	1	0	48	2	1	1	1	0	0	0	0	0	0	2	0	0	0	0	0	1	0	7	1	0	0	0	0	0	0	0	0	0	0	0	0	0	14	1	0	0	3	4	0
Ochlodes sylvanus	45	41	2	138	154	0	4	0	38	0	0	0	0	0	0	0	0	0	0	3	0	0	0	0	0	0	0	2	32	0	2	0	0	0	0	0	0	0	1	0	0	0	2	1	0	0	0	1	0
Odontomachus brunneus	31	45	1	63	100	0	8	0	19	0	0	0	0	0	0	0	0	0	0	4	0	0	0	0	0	0	0	2	36	0	1	0	0	0	0	0	0	0	3	0	0	0	1	1	0	0	0	1	0
Oedothorax gibbosus	41	26	3	88	156	0	0	0	32	1	0	0	1	0	0	0	0	0	0	7	0	0	0	0	0	0	0	8	7	1	5	0	0	0	0	0	0	0	0	0	0	0	4	0	0	0	0	1	0
Oncopeltus fasciatus	33	20	2	81	103	0	6	0	26	0	0	0	0	0	0	0	0	0	0	1	0	0	0	0	0	0	0	2	12	1	1	0	0	0	0	0	0	0	0	0	0	0	2	1	0	0	0	1	0
Onthophagus taurus	25	56	2	123	145	0	3	0	16	0	0	0	0	0	0	0	0	0	0	6	0	0	0	0	0	0	0	2	43	0	2	0	0	0	0	0	0	0	5	0	0	0	2	1	0	0	0	1	0
Ooceraea biroi	26	37	2	64	125	0	5	0	17	0	0	0	0	0	0	0	0	0	0	4	0	0	0	0	0	0	0	1	29	0	2	0	0	0	0	0	0	0	2	0	0	0	1	1	0	0	0	1	0
Operophtera brumata	57	40	2	83	116	0	5	0	48	0	0	0	0	0	0	0	0	0	0	4	0	0	0	0	0	0	0	2	31	0	2	0	0	0	0	0	0	0	3	0	0	0	1	0	0	0	0	1	0
Ophraella communa	47	55	2	223	154	0	4	0	40	0	0	0	0	0	0	0	0	0	0	3	0	0	0	0	0	0	0	0	46	0	2	0	0	0	0	0	0	0	3	0	0	0	2	1	0	0	0	1	0
Oppiella nova	62	11	2	508	170	21	0	0	56	0	0	0	0	0	0	0	0	0	0	6	0	0	0	0	0	0	0	2	2	0	1	0	0	0	0	0	0	0	0	0	0	0	2	0	0	0	0	0	0
Orchesella cincta	147	30	4	194	184	2	7	1	115	0	0	0	0	0	0	0	0	2	0	22	0	0	0	0	0	0	0	4	16	1	1	0	0	0	1	0	2	0	0	0	0	0	2	1	0	0	0	2	0
Orius insidiosus	48	31	4	94	168	0	11	0	36	0	0	0	0	0	0	0	0	0	0	1	0	0	0	0	0	0	0	3	21	2	1	0	0	0	0	0	0	0	1	0	0	0	2	1	0	0	0	0	0
Orius laevigatus	43	28	3	96	114	0	6	0	34	1	0	1	0	0	0	0	0	0	0	1	0	0	0	0	0	0	0	1	22	1	1	0	0	0	0	0	0	0	1	0	0	0	1	0	0	0	0	1	0
Ormyrus nitidulus	56	38	9	133	143	0	6	0	38	0	0	0	0	0	0	6	0	0	0	6	0	0	0	0	0	0	0	3	27	0	1	0	0	0	0	0	0	0	1	0	0	0	2	1	2	0	0	1	0
Ormyrus pomaceus	47	36	1	99	109	0	4	0	33	0	0	0	0	0	0	0	0	0	0	10	0	0	0	0	0	0	0	1	29	0	1	0	0	0	0	0	0	0	1	0	0	0	2	1	0	0	0	1	0
Orussus abietinus	22	39	4	63	99	0	5	0	14	0	0	0	0	0	0	0	0	0	0	3	0	0	0	0	0	0	0	1	30	0	2	0	0	0	0	0	0	0	2	0	0	0	2	1	0	0	0	1	0
Oryctes borbonicus	29	48	2	111	102	0	3	0	23	0	0	0	0	0	0	0	0	0	0	3	0	0	0	0	0	0	0	1	36	0	2	0	0	0	0	0	0	0	5	0	0	0	2	1	0	0	0	1	0
Oryzaephilus surinamensis	58	40	2	119	126	0	4	0	49	1	0	0	0	0	0	0	0	0	0	4	0	0	0	0	0	0	0	2	27	1	1	0	0	0	0	0	0	0	3	0	0	0	4	1	0	0	0	1	0
Osmia bicornis	26	44	2	62	98	0	7	0	16	0	0	0	0	0	0	0	0	0	0	3	0	0	0	0	0	0	0	1	35	0	2	0	0	0	0	0	0	0	2	0	0	0	2	1	0	0	0	1	0
Osmia lignaria	26	41	3	57	97	0	7	0	17	0	0	0	0	0	0	0	0	0	0	2	0	0	0	0	0	0	0	1	34	0	0	0	0	0	0	0	0	0	2	0	0	0	2	1	0	0	0	1	0
Ostrinia furnacalis	49	59	2	118	153	0	2	0	44	0	0	0	0	0	0	0	0	0	0	3	0	0	0	0	0	0	0	4	44	1	2	0	0	0	0	0	0	0	4	0	0	0	2	1	0	0	0	1	0
Ostrinia nubilalis	53	55	2	105	132	0	5	0	45	0	0	0	0	0	0	0	0	0	0	3	0	0	0	0	0	0	0	2	42	1	3	0	0	0	0	0	0	0	3	0	0	0	2	1	0	0	0	1	0
Ostrinia scapulalis	38	32	0	85	92	0	5	0	32	0	0	0	0	0	0	0	0	0	0	1	0	0	0	0	0	0	0	1	23	0	1	0	0	0	0	0	0	0	4	0	0	0	1	1	0	0	0	1	0
Oxynetra roscius	40	24	0	92	116	0	4	0	32	0	0	0	0	0	0	0	0	0	0	4	0	0	0	0	0	0	0	1	17	0	1	0	0	0	0	0	0	0	3	0	0	0	0	1	0	0	0	1	0
Pachypsylla venusta	36	35	2	71	94	0	9	0	25	0	0	0	0	0	0	0	0	0	0	2	0	0	0	0	0	0	0	2	27	0	2	0	0	0	0	0	0	0	0	0	0	0	2	1	0	0	0	1	0
Papilio aristodemus	40	40	2	110	109	0	5	0	31	0	0	0	0	0	0	0	0	0	0	4	0	0	0	0	0	0	0	3	27	0	2	0	0	0	0	0	0	0	5	0	0	0	1	1	0	0	0	1	0
Papilio bianor	41	48	2	118	137	0	4	0	35	0	0	0	0	0	0	0	0	0	0	2	0	0	0	0	0	0	0	1	34	0	2	0	0	0	0	0	0	0	7	0	0	0	2	1	0	0	0	1	0
Papilio dardanus	36	48	2	116	143	0	4	0	29	0	0	0	0	0	0	0	0	0	0	3	0	0	0	0	0	0	0	1	38	0	2	0	0	0	0	0	0	0	3	0	0	0	2	1	0	0	0	1	0
Papilio glaucus	39	48	2	126	142	0	4	0	32	0	0	0	0	0	0	0	0	0	0	3	0	0	0	0	0	0	0	1	35	0	2	0	0	0	0	0	0	0	6	0	0	0	2	1	0	0	0	1	0
Papilio machaon	41	67	2	122	141	0	5	0	31	1	0	0	0	0	0	0	0	0	0	4	0	0	0	0	0	0	0	1	55	0	2	0	0	0	0	0	0	0	5	0	0	0	2	1	0	0	0	1	0
Papilio memnon	41	66	5	150	142	1	5	0	32	0	0	0	0	0	0	1	0	0	0	3	0	0	0	0	0	0	0	1	51	0	2	0	0	0	0	0	0	0	6	0	0	0	2	3	0	0	0	1	0
Papilio polytes	36	68	2	111	136	0	4	0	29	1	0	0	0	0	0	0	0	0	0	2	0	0	0	0	0	0	0	2	55	0	2	0	0	0	0	0	0	0	5	0	0	0	2	1	0	0	0	1	0
Papilio xuthus	39	77	2	121	149	0	4	0	32	0	0	0	0	0	0	0	0	0	0	3	0	0	0	0	0	0	0	2	63	0	2	0	0	0	0	0	0	0	6	0	0	0	2	1	0	0	0	1	0
Paracoccus marginatus	42	17	3	118	151	0	8	0	32	0	0	0	0	0	0	0	0	0	0	2	0	0	0	0	0	0	0	0	11	0	2	0	0	0	0	0	0	0	0	0	0	0	2	1	0	0	0	1	0
Pararge aegeria	46	54	2	109	134	0	4	0	38	0	0	0	0	0	0	0	0	0	0	4	0	0	0	0	0	0	0	2	43	0	2	0	0	0	0	0	0	0	3	0	0	0	2	1	0	0	0	1	0
Parnassius apollo	43	79	2	139	139	0	4	0	36	0	0	0	0	0	0	0	0	0	0	3	0	0	0	0	0	0	0	2	64	0	2	0	0	0	0	0	0	0	6	0	0	0	3	1	0	0	0	1	0
Parochlus steinenii	31	16	3	129	132	0	6	0	23	0	0	0	0	0	0	0	0	0	0	2	0	0	0	0	0	0	0	1	10	1	2	0	0	0	0	0	0	0	0	0	0	0	1	0	0	0	0	1	0
Paykullia maculata	33	55	2	105	124	0	9	0	17	0	0	0	0	0	0	0	0	0	0	7	0	0	0	0	0	0	0	1	43	3	2	0	0	0	0	0	0	0	2	0	0	0	2	1	0	0	0	1	0
Pediculus humanus	21	31	3	61	96	0	4	0	15	0	0	0	0	0	0	0	0	0	0	2	0	0	0	0	0	0	0	3	22	0	2	0	0	0	0	0	0	0	0	0	0	0	2	1	0	0	0	1	0
Pediculus humanus corporis	21	31	3	61	96	0	4	0	15	0	0	0	0	0	0	0	0	0	0	2	0	0	0	0	0	0	0	3	22	0	2	0	0	0	0	0	0	0	0	0	0	0	2	1	0	0	0	1	0
Penaeus vannamei	25	37	1	118	215	2	5	0	10	0	0	0	0	0	0	0	0	0	0	10	0	0	0	0	0	0	0	5	26	0	3	0	0	0	0	0	0	0	0	0	0	0	1	1	0	0	0	1	0
Pentalonia nigronervosa	34	34	2	89	146	0	3	0	29	0	0	0	0	0	0	0	0	0	0	2	0	0	0	0	0	0	0	2	27	0	1	0	0	0	0	0	0	0	0	0	0	0	2	1	0	0	0	1	0
Periplaneta americana	47	16	0	104	103	0	17	0	28	0	0	0	0	0	0	0	0	0	0	2	0	0	0	0	0	0	0	1	11	0	1	0	0	0	0	0	0	0	1	0	0	0	2	0	0	0	0	0	0
Phaedon cochleariae	46	42	2	128	133	0	3	0	39	0	0	0	0	0	0	0	0	0	0	4	0	0	0	0	0	0	0	0	35	1	2	0	0	0	0	0	0	0	0	0	0	0	2	1	0	0	0	1	0
Phenacoccus solenopsis	23	9	3	89	95	0	4	0	17	0	0	0	0	0	0	0	0	0	0	2	0	0	0	0	0	0	0	0	4	0	2	0	0	0	0	0	0	0	0	0	0	0	2	1	0	0	0	0	0
Pheosia gnoma	62	62	2	114	134	0	5	0	54	0	0	0	0	0	0	0	0	0	0	3	0	0	0	0	0	0	0	2	51	0	2	0	0	0	0	0	0	0	3	0	0	0	2	1	0	0	0	1	0
Pheosia tremula	64	63	2	120	131	0	6	0	55	0	0	0	0	0	0	0	0	0	0	3	0	0	0	0	0	0	0	2	52	0	2	0	0	0	0	0	0	0	3	0	0	0	2	1	0	0	0	1	0
Philotrypesis tridentata	81	40	1	125	108	0	12	0	62	0	0	0	0	0	0	0	0	0	0	7	0	0	0	0	0	0	0	2	32	0	1	0	0	0	0	0	0	0	1	0	0	0	2	1	0	0	0	1	0
Phlebotomus papatasi	34	34	2	86	91	0	3	0	28	0	0	0	0	0	0	0	0	0	0	3	0	0	0	0	0	0	0	1	24	0	2	0	0	0	0	0	0	0	4	0	0	0	1	1	0	0	0	1	0
Phlogophora meticulosa	70	97	2	142	183	0	6	0	61	0	0	0	0	0	0	0	0	0	0	3	0	0	0	0	0	0	0	2	84	0	2	0	0	0	0	0	0	0	5	0	0	0	2	1	0	0	0	1	0
Phoebis sennae	45	37	2	110	160	0	6	0	36	1	0	0	0	0	0	0	0	0	0	2	0	0	0	0	0	0	0	2	26	1	2	0	0	0	0	0	0	0	2	0	0	0	2	1	0	0	0	1	0
Phormia regina	40	60	5	164	194	3	10	0	23	0	0	3	0	0	0	0	0	0	0	4	0	0	0	0	0	0	0	1	46	4	2	0	0	0	0	0	0	0	2	0	0	0	2	0	2	0	0	1	0
Phortica variegata	20	52	3	98	133	0	3	0	12	1	0	0	0	0	0	0	0	0	0	4	0	0	0	0	0	0	0	1	38	3	2	0	0	0	0	0	0	0	3	0	0	0	2	1	1	0	0	1	0
Photinus pyralis	54	52	2	102	180	0	8	0	40	2	0	0	0	0	0	0	0	0	0	4	0	0	0	0	0	0	0	1	32	1	2	0	0	0	0	0	0	0	12	0	0	0	2	1	0	0	0	1	0
Phthorimaea operculella	78	62	2	135	169	0	6	0	68	1	0	0	0	0	0	0	0	0	0	3	0	0	0	0	0	0	0	1	52	0	2	0	0	0	0	0	0	0	3	0	0	0	2	1	0	0	0	1	0
Phyllotreta striolata	40	46	2	164	123	0	6	0	31	0	0	0	0	0	0	0	0	0	0	3	0	0	0	0	0	0	0	3	34	1	1	0	0	0	0	0	0	0	3	0	0	0	2	1	0	0	0	1	0
Pieris brassicae	40	66	2	123	147	0	5	0	29	1	0	0	0	0	0	0	0	0	0	5	0	0	0	0	0	0	0	17	39	0	2	0	0	0	0	0	0	0	4	0	0	0	2	1	0	0	0	1	0
Pieris macdunnoughi	44	70	2	132	170	0	5	0	35	0	0	0	0	0	0	0	0	0	0	4	0	0	0	0	0	0	0	14	45	0	2	0	0	0	0	0	0	0	4	0	0	0	3	1	0	0	0	1	0
Pieris macdunnoughii	42	65	2	121	147	0	5	0	33	0	0	0	0	0	0	0	0	0	0	4	0	0	0	0	0	0	0	13	43	0	2	0	0	0	0	0	0	0	3	0	0	0	2	1	0	0	0	1	0
Pieris napi	42	70	2	116	162	0	4	0	33	0	0	0	0	0	0	0	0	0	0	5	0	0	0	0	0	0	0	15	47	0	2	0	0	0	0	0	0	0	3	0	0	0	2	0	0	0	0	1	0
Pieris rapae	40	66	2	118	149	0	4	0	31	0	0	0	0	0	0	0	0	0	0	5	0	0	0	0	0	0	0	13	43	0	2	0	0	0	0	0	0	0	4	0	0	0	2	1	0	0	0	1	0
Piezodorus guildinii	0	0	0	1	1	0	0	0	0	0	0	0	0	0	0	0	0	0	0	0	0	0	0	0	0	0	0	0	0	0	0	0	0	0	0	0	0	0	0	0	0	0	0	0	0	0	0	0	0
Platyscapa corneri	28	32	1	70	85	0	2	0	23	0	0	0	0	0	0	0	0	0	0	3	0	0	0	0	0	0	0	2	25	0	1	0	0	0	0	0	0	0	0	0	0	0	2	1	0	0	0	1	0
Plebejus argus	35	57	2	121	143	0	5	0	27	0	0	0	0	0	0	0	0	0	0	3	0	0	0	0	0	0	0	2	44	1	2	0	0	0	0	0	0	0	5	0	0	0	1	1	0	0	0	1	0
Plectrocnemia conspersa	34	37	2	133	133	0	7	0	20	1	0	0	0	0	0	0	0	0	0	6	0	0	0	0	0	0	0	1	27	0	2	0	0	0	0	0	0	0	3	0	0	0	2	1	0	0	0	1	0
Pleistodontes nigriventris	37	34	9	227	186	1	7	1	17	3	0	3	1	0	0	3	0	0	0	2	0	0	0	0	0	0	0	1	17	0	2	0	0	0	0	0	0	0	0	0	0	0	2	3	4	0	0	1	0
Plodia interpunctella	36	57	2	119	189	0	4	0	29	0	0	0	0	0	0	0	0	0	0	3	0	0	0	0	0	0	0	2	44	0	2	0	0	0	0	0	0	0	5	0	0	0	2	1	0	0	0	1	0
Plutella xylostella	55	54	2	112	158	0	5	0	46	0	0	0	0	0	0	0	0	0	0	4	0	0	0	0	0	0	0	2	42	1	2	0	0	0	0	0	0	0	4	0	0	0	1	1	0	0	0	1	0
Pogonomyrmex barbatus	25	39	2	59	105	0	5	0	16	0	0	0	0	0	0	0	0	0	0	4	0	0	0	0	0	0	0	1	30	0	2	0	0	0	0	0	0	0	2	0	0	0	2	1	0	0	0	1	0
Pogonomyrmex californicus	26	39	2	66	114	0	4	0	17	0	0	0	0	0	0	0	0	0	0	5	0	0	0	0	0	0	0	1	30	0	2	0	0	0	0	0	0	0	2	0	0	0	2	1	0	0	0	1	0
Pogonus chalceus	28	32	4	80	140	0	5	0	18	1	0	0	0	0	0	0	0	0	0	4	0	0	0	0	0	0	0	0	22	1	1	0	0	0	0	0	0	0	4	0	0	0	2	1	0	0	0	1	0
Polistes canadensis	23	38	4	62	94	0	4	0	14	1	0	0	0	0	0	0	0	0	0	4	0	0	0	0	0	0	0	1	30	0	1	0	0	0	0	0	0	0	2	0	0	0	1	2	0	0	0	1	0
Polistes dominula	21	46	4	64	97	0	4	0	14	0	0	0	0	0	0	0	0	0	0	3	0	0	0	0	0	0	0	1	38	0	1	0	0	0	0	0	0	0	2	0	0	0	2	1	0	0	0	1	0
Polistes dorsalis	25	42	3	71	98	0	4	0	16	0	0	0	0	0	0	0	0	0	0	5	0	0	0	0	0	0	0	1	32	0	2	0	0	0	0	0	0	0	2	0	0	0	2	2	0	0	0	1	0
Polistes exclamans	24	37	3	67	95	0	4	0	15	1	0	0	0	0	0	0	0	0	0	4	0	0	0	0	0	0	0	1	27	0	2	0	0	0	0	0	0	0	2	0	0	0	2	2	0	0	0	1	0
Polistes fuscatus	25	40	3	73	102	0	4	0	16	1	0	0	0	0	0	0	0	0	0	4	0	0	0	0	0	0	0	1	30	0	2	0	0	0	0	0	0	0	2	0	0	0	2	2	0	0	0	1	0
Polistes metricus	25	52	3	74	99	0	4	0	16	1	0	0	0	0	0	0	0	0	0	4	0	0	0	0	0	0	0	1	42	0	2	0	0	0	0	0	0	0	2	0	0	0	2	2	0	0	0	1	0
Polypedilum pembai	36	26	2	141	162	0	9	0	24	0	0	0	0	0	0	0	0	0	0	3	0	0	0	0	0	0	0	2	17	1	2	0	0	0	0	0	0	0	0	0	0	0	2	1	0	0	0	1	0
Polypedilum vanderplanki	38	32	2	145	169	0	8	0	27	0	0	0	0	0	0	0	0	0	0	3	0	0	0	0	0	0	0	2	21	1	2	0	0	0	0	0	0	0	0	0	0	0	4	1	0	0	0	1	0
Popillia japonica	25	53	2	118	103	0	4	0	18	0	0	0	0	0	0	0	0	0	0	3	0	0	0	0	0	0	0	1	44	0	2	0	0	0	0	0	0	0	4	0	0	0	0	1	0	0	0	1	0
Proctacanthus coquilletti	29	46	2	80	108	0	5	0	16	0	0	0	0	0	0	0	0	0	0	8	0	0	0	0	0	0	0	1	33	2	2	0	0	0	0	0	0	0	4	0	0	0	2	1	0	0	0	1	0
Propsilocerus akamusi	26	37	2	136	185	0	6	0	17	0	0	0	0	0	0	0	0	0	0	3	0	0	0	0	0	0	0	3	27	1	2	0	0	0	0	0	0	0	0	0	0	0	2	1	0	0	0	1	0
Propylea japonica	71	46	1	137	158	0	3	0	57	2	0	0	0	0	0	0	0	0	0	9	0	0	0	0	0	0	0	3	34	1	2	0	0	0	0	0	0	0	3	0	0	0	1	1	0	0	0	1	0
Protaetia brevitarsis	25	43	2	93	95	0	4	2	17	0	0	0	0	0	0	0	0	0	0	2	0	0	0	0	0	0	0	0	33	0	1	0	0	0	0	0	0	0	6	0	0	0	0	2	0	0	0	1	0
Pseudoatta argentina	21	23	2	57	95	0	4	0	17	0	0	0	0	0	0	0	0	0	0	0	0	0	0	0	0	0	0	2	14	0	2	0	0	0	0	0	0	0	1	0	0	0	2	1	0	0	0	1	0
Pseudococcus longispinus	58	22	2	119	154	0	8	0	47	0	0	0	0	0	0	0	0	0	0	3	0	0	0	0	0	0	0	0	16	0	2	0	0	0	0	0	0	0	0	0	0	0	2	1	0	0	0	1	0
Pseudomyrmex concolor	30	38	7	125	145	2	5	1	18	0	0	1	0	0	0	3	0	0	0	2	0	0	0	0	0	0	0	2	21	0	2	0	0	0	0	0	0	0	2	0	0	0	2	3	5	0	0	1	0
Pseudomyrmex cubaensis	33	39	2	76	124	0	7	0	23	0	0	0	0	0	0	0	0	0	0	3	0	0	0	0	0	0	0	3	28	0	2	0	0	0	0	0	0	0	2	0	0	0	2	1	0	0	0	1	0
Pseudomyrmex dendroicus	28	33	2	79	124	0	6	0	19	0	0	0	0	0	0	0	0	0	0	3	0	0	0	0	0	0	0	1	24	0	2	0	0	0	0	0	0	0	2	0	0	0	2	1	0	0	0	1	0
Pseudomyrmex elongatus	79	59	21	326	235	11	16	5	29	1	0	2	15	0	4	1	3	0	0	3	0	2	0	0	0	0	0	5	24	1	2	0	0	0	4	0	0	0	2	0	2	1	2	3	2	0	0	1	0
Pseudomyrmex flavicornis	27	33	3	74	126	0	7	0	17	0	0	0	0	0	0	0	0	0	0	3	0	0	0	0	0	0	0	2	23	0	2	0	0	0	0	0	0	0	2	0	0	0	2	1	0	0	0	1	0
Pseudomyrmex gracilis	26	43	2	70	102	0	6	0	17	0	0	0	0	0	0	0	0	0	0	3	0	0	0	0	0	0	0	2	33	0	2	0	0	0	0	0	0	0	2	0	0	0	2	1	0	0	0	1	0
Pseudomyrmex pallidus	27	34	2	70	102	0	6	0	18	0	0	0	0	0	0	0	0	0	0	3	0	0	0	0	0	0	0	3	24	0	2	0	0	0	0	0	0	0	2	0	0	0	1	1	0	0	0	1	0
Psylliodes chrysocephala	63	65	2	201	141	0	6	0	52	0	0	0	0	0	0	0	0	0	0	5	0	0	0	0	0	0	0	3	51	1	3	0	0	0	0	0	0	0	3	0	0	0	2	1	0	0	0	1	0
Pteromalus puparum	41	40	1	88	111	0	8	0	25	0	0	0	0	0	0	0	0	0	0	8	0	0	0	0	0	0	0	2	31	0	1	0	0	0	0	0	0	0	2	0	0	0	2	1	0	0	0	1	0
Pyrochroa serraticornis	38	55	2	160	141	0	5	0	26	1	0	0	0	0	0	0	0	0	0	6	0	0	0	0	0	0	0	1	44	1	2	0	0	0	0	0	0	0	3	0	0	0	2	1	0	0	0	1	0
Pyrocoelia pectoralis	196	72	5	168	299	0	23	0	165	0	0	0	0	0	0	0	0	0	0	8	0	0	0	0	0	0	0	1	47	1	1	0	0	0	0	0	0	0	14	0	0	0	4	2	0	0	0	2	0
Pyrrhopyge aziza	3	1	2	10	15	2	0	1	1	0	0	1	0	0	0	0	0	0	0	0	0	0	0	0	0	0	0	0	0	0	0	0	0	0	0	0	0	0	0	0	0	0	0	0	1	0	0	0	0
Pyrrhopyge hadassa	32	6	2	51	55	0	3	0	27	0	0	0	0	0	0	0	0	0	0	2	0	0	0	0	0	0	0	0	0	0	2	0	0	0	0	0	0	0	3	0	0	0	0	0	0	0	0	1	0
Pyrrhopyge proculus	0	0	0	0	0	0	0	0	0	0	0	0	0	0	0	0	0	0	0	0	0	0	0	0	0	0	0	0	0	0	0	0	0	0	0	0	0	0	0	0	0	0	0	0	0	0	0	0	0
Pyrrhopyge sergius	0	1	0	0	0	0	0	0	0	0	0	0	0	0	0	0	0	0	0	0	0	0	0	0	0	0	0	0	1	0	0	0	0	0	0	0	0	0	0	0	0	0	0	0	0	0	0	0	0
Pyrrhopyge thericles	0	0	0	0	0	0	0	0	0	0	0	0	0	0	0	0	0	0	0	0	0	0	0	0	0	0	0	0	0	0	0	0	0	0	0	0	0	0	0	0	0	0	0	0	0	0	0	0	0
Reticulitermes lucifugus	41	14	2	94	118	0	8	0	32	0	0	0	0	0	0	0	0	0	0	1	0	0	0	0	0	0	0	2	5	0	2	0	0	0	0	0	0	0	1	0	0	0	2	1	0	0	0	1	0
Reticulitermes speratus	27	15	0	50	68	0	4	0	22	0	0	0	0	0	0	0	0	0	0	1	0	0	0	0	0	0	0	2	9	0	2	0	0	0	0	0	0	0	0	0	0	0	1	1	0	0	0	0	0
Rhagoletis pomonella	45	76	3	110	163	0	9	0	34	0	0	0	0	0	0	0	0	0	0	2	0	0	0	0	0	0	0	4	57	4	3	0	0	0	0	0	0	0	2	0	0	0	2	1	1	0	0	2	0
Rhagoletis zephyria	55	77	2	186	233	1	5	0	44	0	0	0	1	0	1	0	0	0	0	4	0	0	0	0	0	0	0	2	62	3	1	0	0	0	0	0	0	0	1	0	0	0	4	1	2	0	0	1	0
Rhagonycha fulva	97	69	2	147	251	0	4	0	90	0	0	0	0	0	0	0	0	0	0	3	0	0	0	0	0	0	0	1	57	1	4	0	0	0	0	0	0	0	2	0	0	0	2	1	0	0	0	1	0
Rhipicephalus microplus	12	13	1	96	156	0	0	0	8	1	0	0	1	0	0	0	0	0	0	2	0	0	0	0	0	0	0	2	5	0	3	0	0	0	0	0	0	0	0	0	0	0	0	1	0	0	0	2	0
Rhipicephalus sanguineus	14	12	0	117	147	0	0	0	12	0	0	0	0	0	0	0	0	0	0	2	0	0	0	0	0	0	0	2	5	0	3	0	0	0	0	0	0	0	0	0	0	0	0	1	0	0	0	1	0
Rhodnius prolixus	36	34	4	86	118	0	8	0	27	0	0	0	0	0	0	0	0	0	0	1	0	0	0	0	0	0	0	2	24	1	1	0	0	0	0	0	0	0	1	0	0	0	2	1	1	0	0	1	0
Rhopalosiphum maidis	38	36	2	81	152	0	3	0	33	0	0	0	0	0	0	0	0	0	0	2	0	0	0	0	0	0	0	2	29	0	1	0	0	0	0	0	0	0	0	0	0	0	2	1	0	0	0	1	0
Rhopalosiphum padi	42	34	2	86	149	0	3	0	37	0	0	0	0	0	0	0	0	0	0	2	0	0	0	0	0	0	0	2	27	0	1	0	0	0	0	0	0	0	0	0	0	0	2	1	0	0	0	1	0
Rhynchophorus ferrugineus	27	40	8	163	142	0	4	0	18	0	0	1	0	0	0	0	0	0	0	4	0	0	0	0	0	0	0	2	26	1	2	0	0	0	0	0	0	0	3	0	0	0	3	2	0	0	0	1	0
Rhysida immarginata	4	1	0	22	65	0	1	0	1	0	0	0	0	0	0	0	0	2	0	0	0	0	0	0	0	0	0	0	0	0	1	0	0	0	0	0	0	0	0	0	0	0	0	0	0	0	0	0	0
Rhyzopertha dominica	20	7	0	91	55	0	4	0	16	0	0	0	0	0	0	0	0	0	0	0	0	0	0	0	0	0	0	3	1	1	0	0	0	0	0	0	0	0	2	0	0	0	0	0	0	0	0	0	0
Riptortus pedestris	52	32	2	98	123	0	12	0	39	0	0	0	0	0	0	0	0	0	0	1	0	0	0	0	0	0	0	1	25	1	1	0	0	0	0	0	0	0	0	0	0	0	2	1	0	0	0	1	0
Samia ricini	66	61	2	107	170	0	5	0	56	1	0	0	0	0	0	0	0	0	0	4	0	0	0	0	0	0	0	2	50	0	2	0	0	0	0	0	0	0	3	0	0	0	2	1	0	0	0	1	0
Sarcophaga bullata	23	45	2	93	114	0	4	0	16	0	0	0	0	0	0	0	0	0	0	3	0	0	0	0	0	0	0	1	35	2	1	0	0	0	0	0	0	0	1	0	0	0	2	1	1	0	0	1	0
Sarcoptes scabiei	13	8	3	53	99	0	0	0	11	1	0	0	0	0	0	0	0	0	0	1	0	0	0	0	0	0	0	0	5	0	1	0	0	0	0	0	0	0	0	0	0	0	2	0	0	0	0	0	0
Scaeva pyrastri	44	54	2	110	147	0	9	0	28	0	0	0	0	0	0	0	0	0	0	7	0	0	0	0	0	0	0	1	34	4	2	0	0	0	0	0	0	0	9	0	0	0	2	1	0	0	0	1	0
Scaptodrosophila lebanonensis	23	80	2	107	168	0	6	0	14	0	0	0	0	0	0	0	0	0	0	3	0	0	0	0	0	0	0	0	62	4	2	0	0	0	0	0	0	0	7	0	0	0	2	1	1	0	0	1	0
Scaptomyza flava	24	70	2	86	144	0	6	0	15	0	0	0	0	0	0	0	0	0	0	3	0	0	0	0	0	0	0	0	55	4	3	0	0	0	0	0	0	0	3	0	0	0	2	1	1	0	0	1	0
Scaptomyza graminum	14	74	2	81	153	0	6	0	5	0	0	0	0	0	0	0	0	0	0	3	0	0	0	0	0	0	0	1	58	4	2	0	0	0	0	0	0	0	4	0	0	0	2	1	1	0	0	1	0
Scaptomyza hsui	25	87	2	94	149	0	6	0	15	0	0	0	0	0	0	0	0	0	0	4	0	0	0	0	0	0	0	2	71	3	2	0	0	0	0	0	0	0	4	0	0	0	2	1	1	0	0	1	0
Scaptomyza montana	25	70	2	90	135	0	7	0	15	0	0	0	0	0	0	0	0	0	0	3	0	0	0	0	0	0	0	1	54	4	2	0	0	0	0	0	0	0	4	0	0	0	2	1	1	0	0	1	0
Scaptomyza pallida	26	81	2	93	159	0	6	0	15	0	0	0	0	0	0	0	0	0	0	5	0	0	0	0	0	0	0	1	65	4	2	0	0	0	0	0	0	0	4	0	0	0	2	1	1	0	0	1	0
Schizaphis graminum	28	34	2	80	141	0	3	0	23	0	0	0	0	0	0	0	0	0	0	2	0	0	0	0	0	0	0	2	27	0	1	0	0	0	0	0	0	0	0	0	0	0	2	1	0	0	0	1	0
Schlechtendalia chinensis	28	26	2	89	129	0	3	0	23	0	0	0	0	0	0	0	0	0	0	2	0	0	0	0	0	0	0	2	19	0	1	0	0	0	0	0	0	0	0	0	0	0	2	1	0	0	0	1	0
Scirpophaga incertulas	54	50	2	137	139	0	8	0	42	0	0	0	0	0	0	0	0	0	0	4	0	0	0	0	0	0	0	2	41	0	1	0	0	0	0	0	0	0	1	0	0	0	3	1	0	0	0	1	0
Sipha flava	26	33	2	71	125	0	3	0	21	0	0	0	0	0	0	0	0	0	0	2	0	0	0	0	0	0	0	1	26	1	1	0	0	0	0	0	0	0	0	0	0	0	2	1	0	0	0	1	0
Sitobion miscanthi	9	15	1	19	39	0	2	0	7	0	0	0	0	0	0	0	0	0	0	0	0	0	0	0	0	0	0	0	15	0	0	0	0	0	0	0	0	0	0	0	0	0	0	0	0	0	0	0	0
Sitodiplosis mosellana	43	32	2	131	152	2	3	0	37	0	0	0	0	0	0	0	0	0	0	3	0	0	0	0	0	0	0	1	23	1	1	0	0	0	0	0	0	0	2	0	0	0	2	1	0	0	0	1	0
Sitophilus oryzae	29	45	6	137	138	0	3	0	22	0	0	0	0	0	0	0	0	0	0	4	0	0	0	0	0	0	0	1	33	1	3	0	0	0	0	0	0	0	4	0	0	0	1	1	0	0	0	1	0
Sogatella furcifera	22	66	1	106	156	0	8	0	10	1	0	0	0	0	0	0	0	0	0	3	0	0	0	0	0	0	0	0	55	0	3	0	0	0	0	0	0	0	3	0	0	0	2	2	0	0	0	1	0
Solenopsis fugax	21	30	1	65	106	0	4	0	13	0	0	0	0	0	0	0	0	0	0	4	0	0	0	0	0	0	0	1	21	0	2	0	0	0	0	0	0	0	2	0	0	0	2	1	0	0	0	1	0
Solenopsis invicta	43	39	3	61	115	0	5	0	34	0	0	0	0	0	0	0	0	0	0	4	0	0	0	0	0	0	0	1	31	0	2	0	0	0	0	0	0	0	2	0	0	0	1	1	0	0	0	1	0
Sphyracephala brevicornis	12	32	1	78	95	0	4	0	5	1	0	0	0	0	0	0	0	0	0	2	0	0	0	0	0	0	0	2	19	4	1	0	0	0	0	0	0	0	3	0	0	0	2	0	0	0	0	1	0
Spodoptera exigua	56	48	2	126	146	0	4	0	48	0	0	0	0	0	0	0	0	0	0	4	0	0	0	0	0	0	0	2	36	0	2	0	0	0	0	0	0	0	4	0	0	0	2	1	0	0	0	1	0
Spodoptera frugiperda	77	84	2	162	178	0	4	0	65	0	0	0	0	0	0	0	0	0	0	8	0	0	0	0	0	0	0	2	68	0	3	0	0	0	0	0	0	0	8	0	0	0	2	1	0	0	0	0	0
Spodoptera littoralis	48	50	2	121	157	0	3	0	41	0	0	0	0	0	0	0	0	0	0	4	0	0	0	0	0	0	0	1	40	0	2	0	0	0	0	0	0	0	3	0	0	0	2	1	0	0	0	1	0
Spodoptera litura	70	88	11	209	179	0	4	0	58	0	0	0	0	0	0	2	0	0	0	6	0	0	0	1	0	0	0	2	74	0	2	0	0	0	1	0	0	0	4	0	0	0	2	1	0	0	0	1	0
Stegodyphus mimosarum	7	23	1	63	111	0	0	0	3	0	0	0	0	0	0	0	0	0	0	4	0	0	0	0	0	0	0	5	7	0	4	0	0	0	0	0	0	0	0	0	0	0	4	2	0	0	0	1	0
Stenopsyche tienmushanensis	28	47	2	124	108	0	5	0	21	0	0	0	0	0	0	0	0	0	0	2	0	0	0	0	0	0	0	1	38	0	2	0	0	0	0	0	0	0	2	0	0	0	2	1	0	0	0	1	0
Stomoxys calcitrans	42	61	2	129	135	0	7	0	32	0	0	0	0	0	0	0	0	0	0	3	0	0	0	0	0	0	0	1	47	4	2	0	0	0	0	0	0	0	3	0	0	0	1	1	1	0	0	1	0
Strigamia acuminata	41	15	3	74	194	0	2	0	31	1	0	0	0	0	0	0	0	3	0	4	0	0	0	0	0	0	0	0	6	1	2	0	0	0	0	0	0	0	0	0	0	0	5	0	0	0	0	1	0
Strigamia maritima	32	21	4	80	147	0	1	0	20	0	0	0	0	0	0	0	0	6	0	5	0	0	0	0	0	0	0	1	13	0	2	0	0	0	0	0	0	0	0	0	0	0	3	1	0	0	0	1	0
Sycophaga agraensis	28	29	1	70	56	0	1	0	23	0	0	0	0	0	0	0	0	0	0	4	0	0	0	0	0	0	0	2	22	0	1	0	0	0	0	0	0	0	0	0	0	0	2	1	0	0	0	1	0
Synergus gifuensis	43	33	1	99	118	13	5	0	34	0	0	0	0	0	0	0	0	0	0	4	0	0	0	0	0	0	0	2	24	0	2	0	0	0	0	0	0	0	1	0	0	0	2	1	0	0	0	1	0
Synergus itoensis	45	35	3	109	136	13	5	0	35	0	0	0	0	0	0	0	0	0	0	5	0	0	0	0	0	0	0	2	26	0	2	0	0	0	0	0	0	0	1	0	0	0	2	1	0	0	0	1	0
Synergus japonicus	24	36	1	100	129	17	5	0	15	0	0	0	0	0	0	0	0	0	0	4	0	0	0	0	0	0	0	2	27	0	2	0	0	0	0	0	0	0	1	0	0	0	2	1	0	0	0	1	0
Synergus umbraculus	24	36	1	100	118	19	5	0	15	0	0	0	0	0	0	0	0	0	0	4	0	0	0	0	0	0	0	2	27	0	2	0	0	0	0	0	0	0	1	0	0	0	2	1	0	0	0	1	0
Syritta pipiens	28	53	1	101	119	0	6	0	16	1	0	0	0	0	0	0	0	0	0	5	0	0	0	0	0	0	0	1	38	2	1	0	0	0	0	0	0	0	7	0	0	0	2	1	0	0	0	1	0
Taenaris catops	32	28	36	201	151	5	13	2	10	2	0	5	0	0	0	0	0	0	0	0	0	1	0	0	0	2	0	0	0	0	0	1	0	0	0	2	4	1	0	1	0	0	0	1	7	0	0	2	0
Teleopsis dalmanni	46	83	5	133	211	0	10	0	34	0	0	0	0	0	0	0	0	0	0	2	0	0	0	0	0	0	0	1	60	4	2	0	0	0	0	0	0	0	12	0	0	0	1	1	1	0	0	1	0
Temnothorax curvispinosus	33	39	3	77	111	0	4	0	26	0	0	0	0	0	0	0	0	0	0	3	0	0	0	0	0	0	0	2	29	0	2	0	0	0	0	0	0	0	2	0	0	0	2	1	0	0	0	1	0
Temnothorax longispinosus	25	35	1	80	109	0	4	0	18	0	0	0	0	0	0	0	0	0	0	3	0	0	0	0	0	0	0	2	25	0	2	0	0	0	0	0	0	0	2	0	0	0	2	1	0	0	0	1	0
Tenebrio molitor	49	61	2	200	163	0	5	0	27	1	0	0	0	0	0	0	0	0	0	16	0	0	0	0	0	0	0	3	48	1	2	0	0	0	0	0	0	0	3	0	0	0	2	1	0	0	0	1	0
Tephritis californica	12	23	3	95	91	0	4	0	8	0	0	0	0	0	0	0	0	0	0	0	0	0	0	0	0	0	0	1	11	4	1	0	0	0	0	0	0	0	1	0	0	0	1	0	3	0	0	1	0
Tetragonula carbonaria	15	24	3	68	97	0	5	0	6	0	0	0	0	0	0	1	0	0	0	3	0	0	0	0	0	0	0	0	16	0	2	0	0	0	0	0	0	0	2	0	0	0	2	1	0	0	0	1	0
Tetragonula clypearis	31	37	6	104	142	0	8	0	18	0	0	0	0	0	0	1	0	0	0	4	0	0	0	0	0	0	0	1	26	0	2	0	0	0	0	0	0	0	2	0	0	0	2	1	2	0	0	1	0
Tetragonula davenporti	20	29	3	66	102	0	6	0	9	0	0	0	0	0	0	1	0	0	0	4	0	0	0	0	0	0	0	1	19	0	2	0	0	0	0	0	0	0	2	0	0	0	2	2	0	0	0	1	0
Tetragonula hockingsi	22	22	10	100	146	1	6	0	11	0	0	1	0	0	0	1	0	0	0	3	0	0	0	0	0	0	0	1	14	0	2	0	0	0	0	0	0	0	2	0	0	0	1	1	0	0	0	1	0
Tetragonula mellipes	16	31	9	161	277	5	7	0	5	0	0	0	0	0	0	1	0	0	0	3	0	0	0	0	0	0	0	1	20	0	2	0	0	0	0	0	0	0	2	0	0	0	2	2	0	0	0	1	0
Tetramorium bicarinatum	25	38	2	63	98	0	4	0	17	0	0	0	0	0	0	0	0	0	0	4	0	0	0	0	0	0	0	2	29	0	2	0	0	0	0	0	0	0	1	0	0	0	2	1	0	0	0	1	0
Tetramorium immigrans	34	39	2	67	105	0	4	0	25	0	0	0	0	0	0	0	0	0	0	5	0	0	0	0	0	0	0	2	28	0	2	0	0	0	0	0	0	0	2	0	0	0	2	2	0	0	0	1	0
Tetramorium parvispinum	14	42	5	72	106	0	3	1	5	0	0	1	0	0	0	0	0	0	0	4	0	0	0	0	0	0	0	1	27	0	2	0	0	0	0	0	0	0	2	0	0	0	2	1	6	0	0	1	0
Tetramorium simillimum	23	39	2	72	101	0	3	0	13	0	0	0	0	0	0	0	0	0	0	7	0	0	0	0	0	0	0	0	31	0	2	0	0	0	0	0	0	0	2	0	0	0	2	1	0	0	0	1	0
Tetranychus cinnabarinus	20	19	3	83	183	0	0	0	16	0	0	0	0	0	0	0	0	0	0	4	0	0	0	0	0	0	0	2	13	0	1	0	0	0	0	0	0	0	0	0	0	0	3	0	0	0	0	0	0
Tetranychus truncatus	18	13	3	77	140	0	0	0	14	0	0	0	0	0	0	0	0	0	0	4	0	0	0	0	0	0	0	2	9	0	1	0	0	0	0	0	0	0	0	0	0	0	1	0	0	0	0	0	0
Tetranychus urticae	32	24	2	115	235	0	0	0	28	0	0	0	0	0	0	0	0	0	0	4	0	0	0	0	0	0	0	7	12	0	1	0	0	0	0	0	0	0	0	0	0	0	4	0	0	0	0	0	0
Themira minor	18	21	2	62	89	0	5	0	10	1	0	0	0	0	0	0	0	0	0	2	0	0	0	0	0	0	0	1	13	2	2	0	0	0	0	0	0	0	0	0	0	0	1	1	0	0	0	1	0
Thereuonema tuberculata	16	4	0	51	79	1	1	0	9	0	0	0	0	0	0	0	0	3	0	3	0	0	0	0	0	0	0	0	1	0	2	0	0	0	0	0	0	0	0	0	0	0	1	0	0	0	0	0	0
Thrips palmi	48	38	2	128	108	10	7	0	38	0	0	0	0	0	0	0	0	0	0	3	0	0	0	0	0	0	0	3	25	1	1	0	0	0	0	0	0	0	1	0	0	3	2	1	0	0	0	1	0
Thyatira batis	63	53	2	119	147	0	5	0	54	1	0	0	0	0	0	0	0	0	0	3	0	0	0	0	0	0	0	1	38	1	2	0	0	0	0	0	0	0	8	0	0	0	1	1	0	0	0	1	0
Tigriopus californicus	18	26	7	115	202	0	1	0	7	2	0	0	1	0	0	0	0	0	0	7	0	0	0	0	0	0	0	2	19	0	2	0	0	0	0	0	0	0	0	0	0	0	2	0	0	0	0	1	0
Timema douglasi	6	14	0	19	21	0	0	0	6	0	0	0	0	0	0	0	0	0	0	0	0	0	0	0	0	0	0	4	7	1	0	0	0	0	0	0	0	0	0	0	0	0	0	0	1	0	0	1	0
Timema podura	25	30	2	104	83	0	3	0	18	0	0	0	0	0	0	0	0	0	0	4	0	0	0	0	0	0	0	1	21	1	2	0	0	0	0	0	0	0	3	0	0	0	1	1	0	0	0	0	0
Timema shepardi	4	13	0	25	12	0	1	0	2	0	0	0	0	0	0	0	0	0	0	1	0	0	0	0	0	0	0	3	4	1	1	0	0	0	0	0	0	0	2	0	0	0	1	1	0	0	0	0	0
Tinea trinotella	43	44	2	100	138	0	5	0	34	1	0	0	0	0	0	0	0	0	0	3	0	0	0	0	0	0	0	1	34	0	2	0	0	0	0	0	0	0	3	0	0	0	2	1	0	0	0	1	0
Tipula oleracea	23	11	0	81	97	0	1	0	18	0	0	0	0	0	0	0	0	0	0	4	0	0	0	0	0	0	0	1	5	0	2	0	0	0	0	0	0	0	0	0	0	0	1	1	0	0	0	1	0
Torymus auratus	51	33	1	101	109	0	8	0	37	0	0	0	0	0	0	0	0	0	0	6	0	0	0	0	0	0	0	2	26	0	1	0	0	0	0	0	0	0	0	0	0	0	2	1	0	0	0	1	0
Torymus geranii	69	34	1	113	116	0	5	1	56	0	0	0	0	0	0	0	0	0	0	7	0	0	0	0	0	0	0	1	27	0	1	0	0	0	0	0	0	0	0	0	0	0	2	1	0	0	0	2	0
Trabutina mannipara	29	20	2	103	118	0	5	0	22	0	0	0	0	0	0	0	0	0	0	2	0	0	0	0	0	0	0	0	14	0	2	0	0	0	0	0	0	0	0	0	0	0	2	1	0	0	0	1	0
Trachymyrmex cornetzi	26	31	2	58	102	0	3	0	20	0	0	0	0	0	0	0	0	0	0	3	0	0	0	0	0	0	0	1	22	0	2	0	0	0	0	0	0	0	2	0	0	0	2	1	0	0	0	1	0
Trachymyrmex septentrionalis	27	40	2	64	101	0	4	0	20	0	0	0	0	0	0	0	0	0	0	3	0	0	0	0	0	0	0	1	31	0	2	0	0	0	0	0	0	0	2	0	0	0	2	1	0	0	0	1	0
Trachymyrmex zeteki	26	34	2	63	99	0	4	0	18	0	0	0	0	0	0	0	0	0	0	4	0	0	0	0	0	0	0	1	25	0	2	0	0	0	0	0	0	0	2	0	0	0	2	1	0	0	0	1	0
Trialeurodes vaporariorum	21	15	0	66	77	0	3	0	17	0	0	0	0	0	0	0	0	0	0	1	0	0	0	0	0	0	0	0	14	0	0	0	0	0	0	0	0	0	0	0	0	0	1	0	0	0	0	0	0
Triatoma rubrofasciata	38	36	10	74	114	0	14	0	22	1	0	0	0	0	0	0	0	0	0	1	0	0	0	0	0	0	0	1	28	1	1	0	0	0	0	0	0	0	1	0	0	0	2	1	0	0	0	1	0
Tribolium castaneum	36	85	2	135	146	0	3	0	23	1	0	0	0	0	0	0	0	0	0	9	0	0	0	0	0	0	0	4	72	0	2	0	0	0	0	0	0	0	3	0	0	0	2	1	0	0	0	1	0
Tribolium madens	40	59	2	132	139	0	5	0	25	1	0	0	0	0	0	0	0	0	0	9	0	0	0	0	0	0	0	2	47	1	2	0	0	0	0	0	0	0	3	0	0	0	2	1	0	0	0	1	0
Trichogramma brassicae	40	24	2	54	78	0	3	0	30	0	0	0	0	0	0	0	0	0	0	7	0	0	0	0	0	0	0	2	18	0	1	0	0	0	0	0	0	0	1	0	0	0	2	0	0	0	0	0	0
Trichogramma evanescens	50	35	1	89	110	0	5	0	37	0	0	0	0	0	0	0	0	0	0	8	0	0	0	0	0	0	0	2	27	0	1	0	0	0	0	0	0	0	1	0	0	0	2	1	0	0	0	1	0
Trichogramma pretiosum	35	34	1	86	108	0	4	0	25	0	0	0	0	0	0	0	0	0	0	6	0	0	0	0	0	0	0	2	29	0	0	0	0	0	0	0	0	0	1	0	0	0	0	1	0	0	0	1	0
Trichomalopsis sarcophagae	57	35	1	75	92	0	7	0	45	0	0	0	0	0	0	0	0	0	0	5	0	0	0	0	0	0	0	1	27	0	1	0	0	0	0	0	0	0	3	0	0	0	2	0	0	0	0	1	0
Trichonephila clavata	25	27	8	81	174	0	0	0	15	2	0	0	0	0	0	0	0	0	0	8	0	0	0	0	0	0	0	7	8	0	7	0	0	0	0	0	0	0	0	0	0	0	3	1	0	0	0	1	0
Trichonephila clavipes	21	23	1	65	140	0	0	0	13	0	0	0	0	0	0	0	0	0	0	8	0	0	0	0	0	0	0	6	5	0	6	0	0	0	0	0	0	0	0	0	0	0	3	2	0	0	0	1	0
Trichonephila inaurata madagascariensis	29	28	6	70	158	0	0	0	16	1	0	0	0	0	0	0	0	0	0	12	0	0	0	0	0	0	0	8	5	0	8	0	0	0	0	0	0	0	0	0	0	0	3	1	0	0	0	3	0
Trichoplusia ni	58	76	2	138	180	0	5	0	50	0	0	0	0	0	0	0	0	0	0	3	0	0	0	0	0	0	0	1	63	0	2	0	0	0	0	0	0	0	6	0	0	0	2	1	0	0	0	1	0
Trigoniulus corallinus	4	11	1	35	88	0	0	0	0	1	0	0	0	0	0	0	0	0	0	3	0	0	0	0	3	0	0	1	3	0	1	0	0	0	0	0	0	0	0	0	0	0	2	0	0	0	0	1	0
Trinorchestia longiramus	30	23	1	111	188	0	3	0	19	0	0	0	0	0	0	0	0	0	0	8	0	0	0	0	0	0	0	3	16	0	2	0	0	0	0	0	0	0	0	0	0	0	1	0	0	0	0	1	0
Trionymus perrisii	39	14	3	100	116	0	10	0	27	0	0	0	0	0	0	0	0	0	0	2	0	0	0	0	0	0	0	0	9	0	2	0	0	0	0	0	0	0	0	0	0	0	1	1	0	0	0	1	0
Tropilaelaps mercedesae	11	13	2	52	104	0	0	0	7	1	0	0	0	0	0	0	0	0	0	3	0	0	0	0	0	0	0	2	7	0	2	0	0	0	0	0	0	0	0	0	0	0	1	0	0	0	0	1	0
Trupanea jonesi	19	7	4	39	55	0	1	0	18	0	0	0	0	0	0	0	0	0	0	0	0	0	0	0	0	0	0	1	3	0	1	0	0	0	0	0	0	0	0	0	0	0	1	0	1	0	0	0	0
Tuta absoluta	55	40	2	137	141	0	5	0	46	2	0	0	0	0	0	0	0	0	0	2	0	0	0	0	0	0	0	1	29	0	3	0	0	0	0	0	0	0	3	0	0	0	2	1	0	0	0	1	0
Vanessa atalanta	44	53	2	112	144	0	5	0	35	0	0	0	0	0	0	0	0	0	0	4	0	0	0	0	0	0	0	1	42	1	2	0	0	0	0	0	0	0	3	0	0	0	2	1	0	0	0	1	0
Vanessa cardui	42	80	2	110	152	0	5	0	33	0	0	0	0	0	0	0	0	0	0	4	0	0	0	0	0	0	0	3	67	0	2	0	0	0	0	0	0	0	3	0	0	0	2	1	0	0	0	2	0
Vanessa tameamea	42	52	2	108	137	0	4	0	33	1	0	0	0	0	0	0	0	0	0	4	0	0	0	0	0	0	0	2	39	1	2	0	0	0	0	0	0	0	4	0	0	0	2	1	0	0	0	1	0
Venturia canescens	39	40	1	78	113	0	7	0	19	0	0	0	0	0	0	0	0	0	0	13	0	0	0	0	0	0	0	2	30	0	3	0	0	0	0	0	0	0	1	0	0	0	2	1	0	0	0	1	0
Vespa mandarinia	16	46	3	66	96	0	4	0	8	0	0	0	0	0	0	0	0	0	0	4	0	0	0	0	0	0	0	1	36	0	2	0	0	0	0	0	0	0	2	0	0	0	2	2	0	0	0	1	0
Vespula pensylvanica	25	37	2	64	93	0	4	0	17	0	0	0	0	0	0	0	0	0	0	4	0	0	0	0	0	0	0	0	29	0	2	0	0	0	0	0	0	0	2	0	0	0	1	2	0	0	0	1	0
Vespula vulgaris	27	54	2	69	99	0	4	0	19	0	0	0	0	0	0	0	0	0	0	4	0	0	0	0	0	0	0	1	45	0	2	0	0	0	0	0	0	0	2	0	0	0	1	2	0	0	0	1	0
Vollenhovia emeryi	23	37	2	67	97	0	3	0	16	0	0	0	0	0	0	0	0	0	0	4	0	0	0	0	0	0	0	2	27	0	2	0	0	0	0	0	0	0	2	0	0	0	2	1	0	0	0	1	0
Wasmannia auropunctata	29	40	3	62	100	0	4	0	21	0	0	0	0	0	0	0	0	0	0	4	0	0	0	0	0	0	0	2	30	0	2	0	0	0	0	0	0	0	2	0	0	0	2	1	0	0	0	1	0
Wiebesia pumilae	22	27	1	66	85	0	2	0	17	0	0	0	0	0	0	0	0	0	0	3	0	0	0	0	0	0	0	0	22	0	1	0	0	0	0	0	0	0	0	0	0	0	2	1	0	0	0	1	0
Xenocatantops brachycerus	0	4	0	3	9	0	0	0	0	0	0	0	0	0	0	0	0	0	0	0	0	0	0	0	0	0	0	1	3	0	0	0	0	0	0	0	0	0	0	0	0	0	0	0	0	0	0	0	0
Zaprionus africanus	25	86	2	99	148	0	6	0	15	0	0	0	0	0	0	0	0	0	0	4	0	0	0	0	0	0	0	1	71	3	2	0	0	0	0	0	0	0	4	0	0	0	2	1	1	0	0	1	0
Zaprionus bogoriensis	24	75	1	80	148	0	5	0	15	0	0	0	0	0	0	0	0	0	0	4	0	0	0	0	0	0	0	1	59	4	2	0	0	0	0	0	0	0	4	0	0	0	2	1	1	0	0	1	0
Zaprionus camerounensis	25	84	2	103	147	0	6	0	15	0	0	0	0	0	0	0	0	0	0	4	0	0	0	0	0	0	0	2	65	3	2	0	0	0	0	0	0	0	7	0	0	0	2	1	1	0	0	1	0
Zaprionus capensis	25	84	2	99	148	0	6	0	15	0	0	0	0	0	0	0	0	0	0	4	0	0	0	0	0	0	0	1	67	3	2	0	0	0	0	0	0	0	6	0	0	0	2	1	1	0	0	1	0
Zaprionus davidi	14	83	2	88	149	0	5	0	5	0	0	0	0	0	0	0	0	0	0	4	0	0	0	0	0	0	0	1	66	3	2	0	0	0	0	0	0	0	6	0	0	0	2	1	1	0	0	1	0
Zaprionus gabonicus	25	91	2	104	145	0	6	0	15	0	0	0	0	0	0	0	0	0	0	4	0	0	0	0	0	0	0	1	76	3	2	0	0	0	0	0	0	0	4	0	0	0	2	1	1	0	0	1	0
Zaprionus ghesquierei	25	83	2	98	161	0	6	0	15	0	0	0	0	0	0	0	0	0	0	4	0	0	0	0	0	0	0	1	68	3	2	0	0	0	0	0	0	0	4	0	0	0	2	1	1	0	0	1	0
Zaprionus indianus	25	94	2	102	147	0	6	0	15	0	0	0	0	0	0	0	0	0	0	4	0	0	0	0	0	0	0	1	78	3	2	0	0	0	0	0	0	0	5	0	0	0	2	1	1	0	0	1	0
Zaprionus kolodkinae	24	91	2	99	153	0	5	0	15	0	0	0	0	0	0	0	0	0	0	4	0	0	0	0	0	0	0	1	75	4	2	0	0	0	0	0	0	0	4	0	0	0	2	1	1	0	0	1	0
Zaprionus lachaisei	25	83	2	95	143	0	6	0	15	0	0	0	0	0	0	0	0	0	0	4	0	0	0	0	0	0	0	1	66	3	2	0	0	0	0	0	0	0	6	0	0	0	2	1	1	0	0	1	0
Zaprionus nigranus	28	81	8	112	194	0	7	0	15	0	0	1	1	0	0	0	0	0	0	4	0	0	0	0	0	0	0	1	64	3	2	0	0	0	0	0	0	0	6	0	0	0	2	1	1	0	0	1	0
Zaprionus ornatus	25	84	2	97	147	0	6	0	15	0	0	0	0	0	0	0	0	0	0	4	0	0	0	0	0	0	0	1	68	3	2	0	0	0	0	0	0	0	5	0	0	0	2	1	1	0	0	1	0
Zaprionus taronus	12	83	2	100	154	0	6	0	2	0	0	0	0	0	0	0	0	0	0	4	0	0	0	0	0	0	0	1	65	3	2	0	0	0	0	0	0	0	7	0	0	0	2	1	1	0	0	1	0
Zaprionus tsacasi	23	83	2	97	157	0	4	0	15	0	0	0	0	0	0	0	0	0	0	4	0	0	0	0	0	0	0	1	68	3	2	0	0	0	0	0	0	0	4	0	0	0	2	1	1	0	0	1	0
Zaprionus vittiger	25	88	3	77	149	0	6	0	15	0	0	0	0	0	0	0	0	0	0	4	0	0	0	0	0	0	0	1	71	3	2	0	0	0	0	0	0	0	6	0	0	0	2	1	1	0	0	1	0
Zerene cesonia	39	42	2	113	147	0	4	0	32	0	0	0	0	0	0	0	0	0	0	3	0	0	0	0	0	0	0	2	30	1	2	0	0	0	0	0	0	0	3	0	0	0	2	1	0	0	0	1	0
Zeugodacus cucurbitae	28	63	2	108	129	0	5	0	19	1	0	0	0	0	0	0	0	0	0	3	0	0	0	0	0	0	0	1	47	5	2	0	0	0	0	0	0	0	3	0	0	0	2	1	1	0	0	1	0
Zonia zonia	0	2	0	0	1	0	0	0	0	0	0	0	0	0	0	0	0	0	0	0	0	0	0	0	0	0	0	0	1	0	0	0	0	0	0	0	0	0	0	0	0	0	0	0	0	0	0	1	0
Zootermopsis nevadensis	38	41	1	87	112	0	10	0	25	0	0	0	0	0	0	0	0	0	0	3	0	0	0	0	0	0	0	2	31	1	2	0	0	0	0	0	0	0	2	0	0	0	1	1	0	0	0	1	0
Zophobas morio	81	64	1	217	202	1	4	0	61	1	0	0	0	0	0	0	0	0	0	15	0	0	0	0	0	0	0	5	47	1	0	0	0	0	0	0	0	0	6	0	0	0	3	1	0	0	0	1	0
Zygaena filipendulae	46	53	2	120	138	0	5	0	37	0	0	0	0	0	0	0	0	0	0	4	0	0	0	0	0	0	0	2	41	0	3	0	0	0	0	0	0	0	3	0	0	0	2	1	0	0	0	1	0
[truncated: 263 more columns]

## Sheet: Table S2
FamilyID	Ladona_fulva<1>	Ephemera_danica<2>	Blattella_germanica<3>	Zootermopsis_nevadensis<4>	Copidosoma_floridanum<5>	Trichogramma_pretiosum<6>	Nasonia_vitripennis<7>	Dufourea_novaeangliae<8>	Lasioglossum_albipes<9>	Apis_mellifera<10>	Apis_florea<11>	Bombus_impatiens<12>	Bombus_terrestris<13>	Melipona_quadrifasciata<14>	Eufriesea_mexicana<15>	Habropoda_laboriosa<16>	Megachile_rotundata<17>	Atta_cephalotes<18>	Acromyrmex_echinatior<19>	Solenopsis_invicta<20>	Pogonomyrmex_barbatus<21>	Camponotus_floridanus<22>	Linepithema_humile<23>	Orussus_abietinus<24>	Cephus_cinctus<25>	Athalia_rosae<26>	Anoplophora_glabripennis<27>	Leptinotarsa_decemlineata<28>	Dendroctonus_ponderosae<29>	Tribolium_castaneum<30>	Onthophagus_taurus<31>	Agrilus_planipennis<32>	Bombyx_mori<33>	Manduca_sexta<34>	Heliconius_melpomene<35>	Danaus_plexippus<36>	Plutella_xylostella<37>	Limnephilus_lunatus<38>	Aedes_aegypti<39>	Culex_quinquefasciatus<40>	Anopheles_gambiae<41>	Anopheles_funestus<42>	Anopheles_albimanus<43>	Lucilia_cuprina<44>	Musca_domestica<45>	Glossina_morsitans<46>	Ceratitis_capitata<47>	Drosophila_pseudoobscura<48>	Drosophila_melanogaster<49>
AA3	19	5	70	25	31	25	39	22	18	18	18	24	23	19	12	15	15	17	19	34	16	22	19	14	17	22	31	29	34	23	16	38	49	60	42	35	46	18	23	22	30	7	23	14	28	15	18	15	21
AA15	11	7	4	3	14	6	6	2	2	3	3	3	3	3	3	2	3	3	3	4	4	3	4	3	3	3	6	2	6	9	6	4	4	4	6	4	4	1	3	3	3	3	2	3	3	2	3	4	8
CBM13	1	1	2	2	0	2	2	1	1	1	1	1	1	0	0	1	1	1	1	1	1	1	2	1	1	3	1	1	2	4	2	2	0	2	2	1	2	1	1	2	1	1	1	1	1	1	1	0	5
CBM14	29	9	17	31	26	29	26	25	27	32	29	32	30	19	25	25	31	28	25	31	30	34	26	30	35	31	42	25	36	72	43	30	32	62	39	51	42	3	27	23	46	27	29	46	58	34	47	89	169
CBM21	2	3	2	2	1	0	0	2	2	2	2	2	2	2	2	2	1	2	2	2	2	1	2	2	2	2	2	0	2	2	2	2	2	2	2	2	2	2	2	2	3	1	2	2	2	2	2	2	7
CBM47	1	0	2	1	2	0	2	2	2	2	2	2	2	2	2	2	2	1	1	1	2	2	2	2	2	1	1	0	3	2	2	1	1	2	2	2	1	2	1	2	2	2	2	1	2	2	2	2	6
CBM48	0	2	1	1	1	1	1	1	2	1	1	1	1	1	1	1	1	1	1	1	1	1	1	1	1	1	2	1	1	1	1	1	1	1	1	1	1	0	1	1	1	1	1	1	1	1	1	1	2
CBM57	1	1	1	1	1	1	1	1	1	1	1	1	1	1	1	1	1	1	1	1	1	1	1	1	1	1	1	1	2	1	1	1	1	1	1	1	1	1	1	1	0	1	1	1	1	1	1	1	1
CE9	1	1	0	0	1	1	1	1	2	1	1	1	1	1	0	1	1	1	1	1	1	1	1	1	1	1	1	0	6	1	1	1	1	1	1	1	1	0	1	1	1	1	1	1	1	1	1	1	3
CE13	0	1	1	0	0	0	0	1	2	1	1	1	1	0	1	1	1	1	1	1	1	1	1	1	1	1	1	0	3	1	1	1	1	1	1	1	1	1	1	1	1	1	1	1	1	1	1	1	1
GH2	2	8	7	4	2	3	3	2	2	2	2	2	2	2	3	2	2	2	2	2	2	2	2	1	2	2	4	0	4	7	2	3	2	3	2	2	2	2	2	2	2	2	2	5	4	6	5	4	12
GH13	7	17	27	9	14	19	12	7	12	9	10	9	8	14	7	8	7	9	8	10	9	19	13	9	21	15	13	6	9	12	7	18	11	15	12	13	12	17	24	26	20	22	19	19	20	7	21	17	31
GH18	26	20	28	17	21	18	19	17	15	15	16	17	17	9	14	8	16	15	12	14	13	18	15	15	23	16	28	18	22	27	27	18	16	17	19	19	19	11	25	23	34	25	37	27	25	17	18	24	45
GH20	8	5	8	8	6	7	7	5	5	5	5	5	5	4	5	5	5	5	5	5	5	5	4	4	6	6	8	5	8	10	10	8	7	9	8	8	9	3	5	7	7	4	6	5	5	7	6	5	12
GH22	1	5	6	3	2	2	1	2	2	2	2	1	1	1	1	1	1	2	2	1	1	2	1	1	2	4	8	2	2	5	7	3	3	8	3	4	3	6	9	8	12	3	6	20	39	18	17	20	17
GH27	2	2	2	2	1	1	1	1	1	1	1	1	1	1	1	1	1	1	1	2	1	1	1	1	1	1	2	2	4	4	3	3	3	3	4	3	4	3	2	2	2	2	2	1	2	2	1	3	3
GH29	1	1	4	1	2	1	2	1	1	1	1	1	1	1	1	1	1	2	2	2	2	1	2	1	1	1	1	1	2	3	2	3	1	2	1	1	2	1	1	1	1	0	1	1	1	1	1	1	2
GH30	2	1	10	2	2	1	3	5	3	2	2	2	2	3	3	2	1	2	2	2	2	3	5	2	2	1	10	1	1	5	2	1	4	5	4	6	4	0	1	0	1	1	1	2	2	1	2	2	3
GH31	4	11	8	6	5	5	4	3	3	3	3	2	3	3	2	3	3	4	4	4	4	8	3	4	5	6	14	4	8	8	7	5	8	11	7	9	8	5	9	6	7	5	5	3	4	2	3	3	10
GH32	0	0	1	0	0	1	0	0	0	0	0	0	0	0	0	0	0	0	0	0	0	0	0	0	0	0	6	0	1	0	0	4	2	4	3	4	4	0	0	0	0	0	0	0	0	0	0	0	0
GH35	3	2	4	1	1	2	2	1	2	1	1	1	1	1	1	1	1	1	1	1	1	1	1	2	2	2	9	5	15	4	3	2	1	1	1	1	1	0	3	3	3	3	3	3	2	2	2	2	3
GH38	3	4	10	3	5	3	3	3	3	3	5	2	3	3	3	3	3	3	1	3	3	3	3	3	3	3	10	1	8	11	5	5	4	8	6	6	4	1	5	4	4	3	5	4	4	4	4	5	15
GH39	0	2	1	1	0	0	0	0	0	0	0	0	0	0	0	0	0	0	0	0	0	0	0	0	0	0	1	0	0	1	0	0	0	0	0	0	0	0	0	1	1	1	1	1	1	1	1	1	1
GH47	4	4	5	5	3	4	4	4	4	4	4	4	4	2	5	3	5	4	4	4	3	4	4	4	4	4	4	4	4	4	4	4	6	4	5	4	3	1	5	4	6	4	4	4	5	5	4	5	18
GH63	1	1	1	1	2	1	1	1	1	1	1	1	1	1	1	1	1	1	1	1	1	1	1	1	1	1	1	1	1	1	1	1	1	1	1	1	1	0	1	1	0	0	0	1	1	1	1	1	2
GH84	1	1	1	1	1	1	1	1	1	1	1	1	0	1	0	1	1	1	1	1	1	1	1	1	1	1	1	0	1	1	1	1	0	1	1	1	1	1	1	1	1	1	1	1	1	1	1	1	1
GH85	1	1	1	1	1	1	1	1	1	1	1	1	1	1	1	1	1	1	1	1	1	1	1	1	1	1	1	1	1	1	1	1	2	1	1	1	1	1	1	1	1	1	1	1	1	1	1	1	2
GH89	1	1	2	1	1	2	1	1	1	1	1	1	1	1	1	1	1	1	1	1	2	1	1	1	1	1	1	1	1	1	1	0	1	2	1	1	1	0	1	1	1	1	1	0	1	1	1	1	2
GT1	22	17	38	17	18	18	24	10	10	12	11	10	12	6	14	12	12	11	11	27	12	19	12	7	11	26	50	29	22	38	34	24	38	40	44	33	29	11	34	31	25	14	25	28	28	12	22	29	58
GT2	7	10	6	4	5	5	6	5	5	5	5	5	6	4	4	5	5	5	4	5	4	5	5	5	5	5	5	4	6	6	9	8	6	9	6	6	6	5	5	5	5	5	4	4	6	6	6	5	10
GT3	1	2	3	1	2	1	1	1	1	1	1	1	1	1	1	1	1	1	1	1	1	1	1	0	1	1	1	1	1	1	1	1	2	1	1	1	0	0	1	1	1	1	1	1	1	1	1	1	4
GT4	3	5	3	4	3	4	4	3	3	3	3	3	3	3	3	3	3	3	3	3	3	3	3	2	3	4	5	3	2	4	5	4	3	3	3	3	2	4	4	4	4	5	4	5	4	4	4	3	6
GT7	4	4	4	5	5	5	4	4	4	4	3	4	4	5	4	3	5	3	3	3	4	3	3	4	5	5	6	1	5	4	4	3	5	12	4	7	5	3	4	3	4	5	7	4	5	3	4	5	7
GT8	3	4	1	4	3	4	3	4	4	2	2	3	4	4	3	4	3	4	3	3	3	3	3	3	3	3	3	0	4	4	4	1	3	3	4	3	3	2	3	2	5	3	2	2	3	3	2	3	8
GT10	0	1	3	3	2	3	4	3	4	4	4	4	4	3	3	5	4	4	4	4	4	4	4	4	7	5	6	3	3	4	2	6	5	15	11	13	14	10	3	5	2	2	3	5	3	4	7	8	7
GT11	4	6	2	2	1	0	1	1	1	1	1	1	1	1	1	1	1	1	1	1	1	1	1	1	1	1	1	1	4	1	1	4	0	0	0	0	0	0	0	0	0	0	0	0	0	0	0	0	0
GT13	2	2	3	4	1	1	1	1	1	1	1	1	1	1	1	1	1	1	1	1	1	1	1	1	1	1	1	0	1	1	1	1	1	1	1	1	1	0	1	1	1	1	1	1	1	1	1	1	1
GT14	1	1	1	1	1	1	1	1	1	1	1	1	1	1	1	1	1	1	1	1	1	1	1	1	1	1	1	1	1	1	1	1	1	1	1	1	1	0	1	1	2	2	2	1	1	1	1	1	1
GT16	1	1	2	2	2	2	3	2	2	2	2	2	2	2	2	2	2	2	0	2	2	2	0	1	2	2	2	2	4	1	2	3	2	2	2	6	7	0	2	2	3	1	2	2	3	4	2	2	5
GT21	2	1	1	1	1	1	1	1	2	1	1	1	1	1	1	1	1	1	1	1	1	1	1	1	1	1	1	0	1	1	1	1	1	1	1	1	1	1	1	1	1	1	1	1	1	1	1	1	1
GT22	5	4	3	3	5	4	3	3	3	4	4	4	4	3	2	2	4	3	4	4	4	4	4	4	4	4	3	3	2	4	4	5	4	5	4	4	4	1	5	2	4	5	4	3	4	4	4	4	5
GT23	1	1	1	1	2	1	1	1	1	1	1	1	1	1	1	1	1	1	1	1	1	1	1	1	1	1	1	1	2	1	1	2	1	2	1	1	1	0	1	1	1	1	1	1	1	1	1	1	1
GT24	2	1	1	0	0	1	1	0	1	1	1	1	1	1	1	1	1	1	1	1	1	1	1	1	1	1	1	0	1	1	1	1	1	1	1	1	1	0	1	1	1	1	1	1	1	1	1	1	1
GT25	0	1	0	1	1	1	1	1	1	1	1	1	1	1	1	1	1	1	1	1	1	1	1	1	1	1	1	1	1	1	1	1	0	1	1	1	1	0	1	1	2	1	1	1	1	1	1	1	1
GT27	7	8	10	9	7	9	8	7	8	6	7	7	6	7	5	7	7	8	8	8	8	6	8	8	7	7	8	5	10	8	8	9	9	9	9	10	16	5	13	11	13	19	19	12	13	10	13	11	27
GT29	1	1	0	1	0	0	0	0	0	0	0	0	0	0	0	0	0	0	0	0	0	0	0	0	0	0	1	1	1	1	1	0	0	1	1	1	1	0	2	1	1	1	1	1	1	0	1	0	2
GT31	10	21	11	12	10	10	11	10	8	12	12	12	11	11	10	11	11	10	9	10	13	12	11	12	11	11	16	9	14	16	18	13	12	11	11	10	27	4	13	14	12	11	12	14	18	10	17	26	45
GT33	1	1	1	1	1	1	1	1	1	1	1	1	1	1	1	1	0	1	1	1	1	1	1	1	1	1	1	1	1	1	1	1	1	1	1	1	1	1	1	1	1	1	1	2	1	1	1	1	1
GT35	1	2	1	0	1	1	1	1	1	1	1	1	1	1	1	1	1	1	1	1	1	1	1	1	1	1	1	1	1	1	2	2	1	1	1	1	1	4	1	1	1	1	1	1	1	2	1	1	2
GT39	1	1	2	2	2	2	2	2	2	2	2	2	2	2	2	2	2	2	2	2	2	2	2	2	2	2	2	1	2	2	2	1	0	1	2	2	2	0	2	2	2	2	2	2	2	2	2	2	3
GT41	1	1	1	0	1	1	1	0	1	1	1	1	1	1	1	1	1	1	1	1	1	1	1	1	1	1	1	1	3	1	1	1	2	2	2	2	1	1	2	1	2	2	2	1	1	1	1	0	3
GT43	2	2	3	3	2	1	0	2	4	2	2	2	2	2	2	2	2	2	2	2	1	2	2	2	3	3	2	2	2	2	1	1	1	2	2	2	2	2	3	3	3	2	3	3	4	4	2	3	9
GT47	1	4	3	2	2	2	1	3	3	2	2	3	3	3	2	2	3	3	3	3	3	2	2	3	1	3	3	2	4	3	3	2	3	4	3	3	3	2	3	3	3	3	3	3	3	3	3	4	5
GT49	6	6	6	5	4	4	4	4	4	3	3	4	4	4	2	5	4	4	4	3	4	3	4	4	2	4	6	4	8	8	8	9	2	4	5	4	6	2	3	3	2	3	3	4	4	5	3	4	13
GT50	1	0	1	1	1	1	1	1	0	1	1	1	1	1	1	1	1	1	1	1	1	1	1	1	1	1	1	1	1	1	2	1	1	1	0	1	0	0	1	1	1	1	1	0	1	1	1	1	2
GT54	1	2	1	1	2	1	1	1	1	1	1	1	1	1	1	1	1	1	1	0	1	1	1	1	1	1	1	1	1	1	1	1	1	1	1	2	0	1	1	1	1	1	1	0	1	1	1	1	3
GT57	3	2	1	2	2	2	2	1	2	2	2	2	2	1	1	2	1	2	2	2	2	2	2	2	2	2	2	1	3	2	2	2	2	2	1	2	1	1	2	2	2	1	2	2	2	2	2	2	3
GT58	1	1	1	1	1	1	1	1	0	1	1	1	1	1	2	1	1	1	1	1	1	1	1	1	1	1	1	1	1	1	1	1	0	1	0	0	0	1	1	1	1	1	0	1	1	1	1	1	1
GT59	1	1	1	1	1	1	1	1	0	1	1	1	1	1	1	1	1	1	1	1	1	1	1	1	1	1	1	1	1	1	1	1	1	1	0	1	1	1	1	1	1	1	1	1	1	1	1	0	1
GT61	1	1	1	1	1	1	1	0	1	1	1	1	1	1	1	1	1	0	1	1	1	1	1	1	1	1	1	0	1	1	1	1	1	1	1	1	1	0	1	1	1	1	1	1	1	1	1	1	2
GT64	2	4	3	3	3	2	3	3	3	2	2	3	3	3	2	2	3	3	3	3	3	2	2	3	1	3	3	3	4	3	3	2	3	4	3	4	3	0	3	3	3	3	3	3	3	4	3	3	6
GT65	1	1	1	1	1	1	1	1	1	1	1	1	1	1	1	1	1	1	1	1	1	1	1	1	1	1	1	1	1	1	1	1	1	1	1	1	0	2	1	1	1	1	1	1	1	1	1	1	2
GT66	2	2	1	2	2	2	2	2	2	2	2	2	2	2	2	2	2	2	2	2	2	2	2	2	1	2	2	1	3	2	2	2	2	3	3	2	3	0	2	2	2	2	2	2	2	2	2	2	3
GT68	1	2	1	1	1	0	1	1	1	1	1	1	1	1	1	1	1	1	1	1	1	0	1	1	1	1	1	1	1	1	1	1	1	2	1	1	1	1	1	1	1	1	1	1	1	1	1	1	1
GT76	1	1	0	1	1	1	1	0	0	1	1	1	1	1	0	1	1	1	0	1	1	1	1	1	0	1	1	1	1	1	1	0	0	1	0	0	1	1	0	1	1	2	1	1	1	1	1	1	3
GT90	2	2	2	2	2	1	1	2	2	1	2	2	2	2	2	2	2	2	2	2	2	2	2	2	2	2	2	2	3	2	3	2	2	1	2	2	2	2	2	2	2	2	2	2	2	2	2	3	4
GT92	3	2	4	2	3	4	3	2	3	3	3	2	3	2	3	3	3	3	3	3	3	3	3	4	5	4	2	1	4	6	3	2	1	4	3	3	3	5	4	3	3	3	3	8	5	3	5	6	12
GT105	3	4	4	2	4	4	4	1	3	4	4	4	4	3	1	4	4	2	3	3	4	3	4	4	3	4	2	1	2	4	4	3	1	6	4	5	4	1	4	4	2	4	4	3	3	3	3	3	6
GT110	1	1	1	0	0	0	0	0	0	0	0	0	0	0	0	0	0	0	0	0	0	0	0	0	0	0	0	0	0	0	0	0	0	0	0	0	0	0	0	0	0	0	0	0	0	0	0	0	0
[truncated: 74 more columns]

## Sheet: Table S3
OrganismName	InsectBaseID	NCBIassembly	GenomeLevel	Busco	Database	Diet_Class	Diet_Subclass	subphylum	class	subclass	order	family	genus	Development
Abrostola tripartita	IBG_00001	GCA_905340225.1	Chromosome	C:98.7%[S:98.5%,D:0.2%],F:0.3%,M:1.0%,n:1367	InsectBase	Herbivorous	Leaves_Stems_Roots	Hexapoda	Insecta	Pterygota	Lepidoptera	Noctuidae	Abrostola	Holometabolous
Abscondita terminalis	IBG_00002	GCA_013368085.1	Scaffold	C:98.3%[S:96.2%,D:2.1%],F:0.7%,M:1.0%,n:1367	NCBI	Omnivorous	Animals_Plants	Hexapoda	Insecta	Pterygota	Coleoptera	Lampyridae	Abscondita	Holometabolous
Acanthoscelides obtectus	-	GCA_933228535.1	Contig	-	NCBI	Herbivorous	Grain	Hexapoda	Insecta	Pterygota	Coleoptera	Chrysomelidae	Acanthoscelides	Holometabolous
Acromyrmex charruanus	IBG_00004	GCA_017607545.1	Scaffold	C:99.3%[S:98.7%,D:0.6%],F:0.4%,M:0.3%,n:1367	NCBI	Omnivorous	Animals_Plants	Hexapoda	Insecta	Pterygota	Hymenoptera	Formicidae	Acromyrmex	Holometabolous
Acromyrmex echinatior	IBG_00005	GCA_000204515.1	Scaffold	C:98.8%[S:98.3%,D:0.5%],F:0.8%,M:0.4%,n:1367	NCBI	Omnivorous	Animals_Plants	Hexapoda	Insecta	Pterygota	Hymenoptera	Formicidae	Acromyrmex	Holometabolous
Acromyrmex heyeri	IBG_00006	GCA_017607565.1	Scaffold	C:87.7%[S:87.1%,D:0.6%],F:1.9%,M:10.4%,n:1367	NCBI	Omnivorous	Animals_Plants	Hexapoda	Insecta	Pterygota	Hymenoptera	Formicidae	Acromyrmex	Holometabolous
Acromyrmex insinuator	IBG_00007	GCA_017607455.1	Scaffold	C:99.1%[S:98.7%,D:0.4%],F:0.6%,M:0.3%,n:1367	NCBI	Omnivorous	Animals_Plants	Hexapoda	Insecta	Pterygota	Hymenoptera	Formicidae	Acromyrmex	Holometabolous
Actias luna	IBG_00008	GCA_010014465.1	Scaffold	C:90.1%[S:81.8%,D:8.3%],F:2.9%,M:7.0%,n:1367	InsectBase	Herbivorous	Leaves_Stems_Roots	Hexapoda	Insecta	Pterygota	Lepidoptera	Saturniidae	Actias	Holometabolous
Acyrthosiphon pisum	IBG_00009	GCA_005508785.1	Chromosome	C:96.2%[S:93.1%,D:3.1%],F:0.8%,M:3.0%,n:1367	InsectBase	Herbivorous	Leaves_Stems_Roots	Hexapoda	Insecta	Pterygota	Hemiptera	Aphididae	Acyrthosiphon	Hemimetabolous
Adela reaumurella	IBG_00010	GCA_009867175.1	Scaffold	C:42.9%[S:42.5%,D:0.4%],F:35.5%,M:21.6%,n:1367	InsectBase	Saprophagous	Detritivore_Decaying_Material	Hexapoda	Insecta	Pterygota	Lepidoptera	Adelidae	Adela	Holometabolous
Adoxophyes honmai	IBG_00011	GCA_005406045.1	Scaffold	C:95.1%[S:94.2%,D:0.9%],F:2.3%,M:2.6%,n:1367	InsectBase	Herbivorous	Leaves_Stems_Roots	Hexapoda	Insecta	Pterygota	Lepidoptera	Tortricidae	Adoxophyes	Holometabolous
Adranes taylori	IBG_00012	GCA_009867245.1	Scaffold	C:74.8%[S:74.5%,D:0.3%],F:15.8%,M:9.4%,n:1367	InsectBase	Omnivorous	Animals_Plants	Hexapoda	Insecta	Pterygota	Coleoptera	Staphylinidae	Adranes	Holometabolous
Aedes aegypti	IBG_00013	GCA_002204515.1	Chromosome	C:98.4%[S:93.1%,D:5.3%],F:0.9%,M:0.7%,n:1367	InsectBase	Other	Hematophagous_Adults	Hexapoda	Insecta	Pterygota	Diptera	Culicidae	Aedes	Holometabolous
Aedes albopictus	IBG_00014	GCA_006496715.1	Scaffold	C:95.7%[S:77.0%,D:18.7%],F:0.7%,M:3.6%,n:1367	InsectBase	Other	Hematophagous_Adults	Hexapoda	Insecta	Pterygota	Diptera	Culicidae	Aedes	Holometabolous
Aenictocupidus jacobsonorum	IBG_00015	GCA_010014765.1	Scaffold	C:87.0%[S:86.6%,D:0.4%],F:6.4%,M:6.6%,n:1367	InsectBase	Omnivorous	Animals_Plants	Hexapoda	Insecta	Pterygota	Coleoptera	Staphylinidae	Aenictocupidus	Holometabolous
Aethina tumida	IBG_00016	GCF_001937115.1	Contig	C:96.2%[S:88.9%,D:7.3%],F:2.0%,M:1.8%,n:1367	InsectBase	Omnivorous	Animals_Plants	Hexapoda	Insecta	Pterygota	Coleoptera	Nitidulidae	Aethina	Holometabolous
Agrilus planipennis	IBG_00017	GCA_000699045.2	Scaffold	C:97.7%[S:91.0%,D:6.7%],F:0.7%,M:1.6%,n:1367	InsectBase	Herbivorous	Wood	Hexapoda	Insecta	Pterygota	Coleoptera	Buprestidae	Agrilus	Holometabolous
Agrotis ipsilon	IBG_00018	GCA_004193855.1	Scaffold	C:97.9%[S:97.1%,D:0.8%],F:0.5%,M:1.6%,n:1367	InsectBase	Herbivorous	Leaves_Stems_Roots	Hexapoda	Insecta	Pterygota	Lepidoptera	Noctuidae	Agrotis	Holometabolous
Agrypnia vestita	IBG_00019	GCA_016648135.1	Scaffold	C:91.3%[S:81.5%,D:9.8%],F:2.9%,M:5.8%,n:1367	InsectBase	Omnivorous	Animals_Plants	Hexapoda	Insecta	Pterygota	Trichoptera	Phryganeidae	Agrypnia	Holometabolous
Alaus oculatus	IBG_00020	GCA_009852465.1	Scaffold	C:9.3%[S:7.0%,D:2.3%],F:5.2%,M:85.5%,n:1367	InsectBase	Omnivorous	Animals_Plants	Hexapoda	Insecta	Pterygota	Coleoptera	Elateridae	Alaus	Holometabolous
Aldrichina grahami	IBG_00021	None	Chromosome	C:99.2%[S:98.7%,D:0.5%],F:0.3%,M:0.5%,n:1367	InsectBase	Saprophagous	Necrophagous	Hexapoda	Insecta	Pterygota	Diptera	Calliphoridae	Aldrichina	Holometabolous
Aleochara bilineata	IBG_00022	GCA_003054995.1	Scaffold	C:93.2%[S:92.8%,D:0.4%],F:3.7%,M:3.1%,n:1367	InsectBase	Carnivorous	Predator	Hexapoda	Insecta	Pterygota	Coleoptera	Staphylinidae	Aleochara	Holometabolous
Altica viridicyanea	IBG_00023	None	Scaffold	C:87.8%[S:82.8%,D:5.0%],F:1.5%,M:10.7%,n:1367	InsectBase	Herbivorous	Leaves_Stems_Roots	Hexapoda	Insecta	Pterygota	Coleoptera	Chrysomelidae	Altica	Holometabolous
Alychna victa	IBG_00024	GCA_018250175.1	Contig	C:43.0%[S:42.6%,D:0.4%],F:34.1%,M:22.9%,n:1367	InsectBase	Herbivorous	Leaves_Stems_Roots	Hexapoda	Insecta	Pterygota	Lepidoptera	Hesperiidae	Alychna	Holometabolous
Amphinemura sulcicollis	IBG_00025	GCA_001676325.1	Contig	C:47.5%[S:46.9%,D:0.6%],F:31.7%,M:20.8%,n:1367	InsectBase	Saprophagous	Detritivore_Decaying_Material	Hexapoda	Insecta	Pterygota	Plecoptera	Nemouridae	Amphinemura	Hemimetabolous
Ampulex compressa	-	GCA_019049445.1	Scaffold	-	NCBI	Carnivorous	Parasitoid	Hexapoda	Insecta	Pterygota	Hymenoptera	Ampulicidae	Ampulex	Holometabolous
Amyelois transitella	IBG_00027	GCA_001186105.1	Scaffold	C:97.6%[S:95.8%,D:1.8%],F:0.8%,M:1.6%,n:1367	InsectBase	Saprophagous	Detritivore_Decaying_Material	Hexapoda	Insecta	Pterygota	Lepidoptera	Pyralidae	Amyelois	Holometabolous
Andricus grossulariae	IBG_00030	GCA_011634705.1	Scaffold	C:67.7%[S:67.1%,D:0.6%],F:21.1%,M:11.2%,n:1367	InsectBase	Herbivorous	Galls	Hexapoda	Insecta	Pterygota	Hymenoptera	Cynipidae	Andricus	Holometabolous
Andricus quercuslanigera	IBG_00032	GCA_010014905.1	Scaffold	C:74.2%[S:73.7%,D:0.5%],F:17.3%,M:8.5%,n:1367	InsectBase	Herbivorous	Galls	Hexapoda	Insecta	Pterygota	Hymenoptera	Cynipidae	Druon	Holometabolous
Anisolabis maritima	IBG_00034	GCA_010014785.1	Scaffold	C:83.4%[S:81.4%,D:2.0%],F:10.8%,M:5.8%,n:1367	InsectBase	Carnivorous	Predator	Hexapoda	Insecta	Pterygota	Dermaptera	Anisolabididae	Anisolabis	Hemimetabolous
Anopheles albimanus	IBG_00035	GCA_013758885.1	Chromosome	C:99.2%[S:98.3%,D:0.9%],F:0.2%,M:0.6%,n:1367	InsectBase	Other	Hematophagous_Adults	Hexapoda	Insecta	Pterygota	Diptera	Culicidae	Anopheles	Holometabolous
Anopheles aquasalis	IBG_00036	GCA_002846955.1	Scaffold	C:98.2%[S:97.6%,D:0.6%],F:0.9%,M:0.9%,n:1367	InsectBase	Other	Hematophagous_Adults	Hexapoda	Insecta	Pterygota	Diptera	Culicidae	Anopheles	Holometabolous
Anopheles arabiensis	IBG_00037	GCA_016920715.1	Chromosome	C:99.5%[S:98.5%,D:1.0%],F:0.1%,M:0.4%,n:1367	InsectBase	Other	Hematophagous_Adults	Hexapoda	Insecta	Pterygota	Diptera	Culicidae	Anopheles	Holometabolous
Anopheles atroparvus	IBG_00038	GCA_015501955.1	Chromosome	C:99.5%[S:98.5%,D:1.0%],F:0.1%,M:0.4%,n:1367	InsectBase	Other	Hematophagous_Adults	Hexapoda	Insecta	Pterygota	Diptera	Culicidae	Anopheles	Holometabolous
Anopheles bwambae	IBG_00039	GCA_007018985.1	Scaffold	C:97.2%[S:79.1%,D:18.1%],F:1.2%,M:1.6%,n:1367	InsectBase	Other	Hematophagous_Adults	Hexapoda	Insecta	Pterygota	Diptera	Culicidae	Anopheles	Holometabolous
Anopheles christyi	IBG_00040	GCA_000349165.1	Scaffold	C:97.6%[S:96.9%,D:0.7%],F:1.0%,M:1.4%,n:1367	InsectBase	Other	Hematophagous_Adults	Hexapoda	Insecta	Pterygota	Diptera	Culicidae	Anopheles	Holometabolous
Anopheles coluzzii	IBG_00041	GCA_016097175.1	Chromosome	C:96.3%[S:95.2%,D:1.1%],F:0.7%,M:3.0%,n:1367	InsectBase	Other	Hematophagous_Adults	Hexapoda	Insecta	Pterygota	Diptera	Culicidae	Anopheles	Holometabolous
Anopheles cracens	IBG_00042	GCA_002091845.1	Scaffold	C:93.5%[S:79.7%,D:13.8%],F:2.0%,M:4.5%,n:1367	InsectBase	Other	Hematophagous_Adults	Hexapoda	Insecta	Pterygota	Diptera	Culicidae	Anopheles	Holometabolous
Anopheles culicifacies	IBG_00043	GCA_000473375.1	Scaffold	C:98.7%[S:97.1%,D:1.6%],F:0.5%,M:0.8%,n:1367	InsectBase	Other	Hematophagous_Adults	Hexapoda	Insecta	Pterygota	Diptera	Culicidae	Anopheles	Holometabolous
Anopheles darlingi	IBG_00044	GCA_000211455.3	Scaffold	C:98.7%[S:97.6%,D:1.1%],F:0.3%,M:1.0%,n:1367	InsectBase	Other	Hematophagous_Adults	Hexapoda	Insecta	Pterygota	Diptera	Culicidae	Anopheles	Holometabolous
Anopheles dirus	IBG_00045	GCA_000349145.1	Scaffold	C:99.3%[S:98.4%,D:0.9%],F:0.0%,M:0.7%,n:1367	InsectBase	Other	Hematophagous_Adults	Hexapoda	Insecta	Pterygota	Diptera	Culicidae	Anopheles	Holometabolous
Anopheles epiroticus	IBG_00046	GCA_000349105.1	Scaffold	C:99.3%[S:98.6%,D:0.7%],F:0.2%,M:0.5%,n:1367	InsectBase	Other	Hematophagous_Adults	Hexapoda	Insecta	Pterygota	Diptera	Culicidae	Anopheles	Holometabolous
Anopheles farauti	IBG_00047	GCA_000473445.2	Scaffold	C:99.3%[S:98.4%,D:0.9%],F:0.2%,M:0.5%,n:1367	InsectBase	Other	Hematophagous_Adults	Hexapoda	Insecta	Pterygota	Diptera	Culicidae	Anopheles	Holometabolous
Anopheles fontenillei	IBG_00048	GCA_008817895.1	Scaffold	C:97.8%[S:97.1%,D:0.7%],F:1.2%,M:1.0%,n:1367	InsectBase	Other	Hematophagous_Adults	Hexapoda	Insecta	Pterygota	Diptera	Culicidae	Anopheles	Holometabolous
Anopheles funestus	IBG_00049	None	Chromosome	C:97.8%[S:95.2%,D:2.6%],F:0.4%,M:1.8%,n:1367	InsectBase	Other	Hematophagous_Adults	Hexapoda	Insecta	Pterygota	Diptera	Culicidae	Anopheles	Holometabolous
Anopheles gambiae	IBG_00050	GCF_000005575.2	Chromosome	C:99.1%[S:97.3%,D:1.8%],F:0.3%,M:0.6%,n:1367	NCBI	Other	Hematophagous_Adults	Hexapoda	Insecta	Pterygota	Diptera	Culicidae	Anopheles	Holometabolous
Anopheles koliensis	IBG_00051	GCA_000956275.1	Contig	C:88.5%[S:87.6%,D:0.9%],F:5.6%,M:5.9%,n:1367	InsectBase	Other	Hematophagous_Adults	Hexapoda	Insecta	Pterygota	Diptera	Culicidae	Anopheles	Holometabolous
Anopheles longipalpis	IBG_00052	GCA_016170015.1	Chromosome	C:97.8%[S:73.4%,D:24.4%],F:1.1%,M:1.1%,n:1367	InsectBase	Other	Hematophagous_Adults	Hexapoda	Insecta	Pterygota	Diptera	Culicidae	Anopheles	Holometabolous
Anopheles maculatus	IBG_00053	GCA_000473185.1	Scaffold	C:70.3%[S:69.8%,D:0.5%],F:11.2%,M:18.5%,n:1367	InsectBase	Other	Hematophagous_Adults	Hexapoda	Insecta	Pterygota	Diptera	Culicidae	Anopheles	Holometabolous
Anopheles melas	IBG_00054	GCA_000473525.2	Scaffold	C:93.9%[S:89.2%,D:4.7%],F:1.7%,M:4.4%,n:1367	InsectBase	Other	Hematophagous_Adults	Hexapoda	Insecta	Pterygota	Diptera	Culicidae	Anopheles	Holometabolous
Anopheles merus	IBG_00055	GCA_017562075.2	Chromosome	C:96.8%[S:90.6%,D:6.2%],F:0.4%,M:2.8%,n:1367	InsectBase	Other	Hematophagous_Adults	Hexapoda	Insecta	Pterygota	Diptera	Culicidae	Anopheles	Holometabolous
Anopheles minimus	IBG_00056	GCA_000349025.1	Scaffold	C:99.5%[S:98.9%,D:0.6%],F:0.1%,M:0.4%,n:1367	InsectBase	Other	Hematophagous_Adults	Hexapoda	Insecta	Pterygota	Diptera	Culicidae	Anopheles	Holometabolous
Anopheles nili	IBG_00057	GCA_000439205.1	Scaffold	C:69.7%[S:69.1%,D:0.6%],F:12.1%,M:18.2%,n:1367	InsectBase	Other	Hematophagous_Adults	Hexapoda	Insecta	Pterygota	Diptera	Culicidae	Anopheles	Holometabolous
Anopheles punctulatus	IBG_00058	GCA_000956255.1	Contig	C:88.1%[S:86.3%,D:1.8%],F:2.1%,M:9.8%,n:1367	InsectBase	Other	Hematophagous_Adults	Hexapoda	Insecta	Pterygota	Diptera	Culicidae	Anopheles	Holometabolous
Anopheles quadriannulatus	IBG_00059	GCA_000349065.1	Scaffold	C:97.3%[S:96.6%,D:0.7%],F:0.6%,M:2.1%,n:1367	InsectBase	Other	Hematophagous_Adults	Hexapoda	Insecta	Pterygota	Diptera	Culicidae	Anopheles	Holometabolous
Anopheles sinensis	IBG_00060	GCA_000441895.2	Scaffold	C:97.1%[S:95.9%,D:1.2%],F:0.7%,M:2.2%,n:1367	NCBI	Other	Hematophagous_Adults	Hexapoda	Insecta	Pterygota	Diptera	Culicidae	Anopheles	Holometabolous
Anopheles stephensi	IBG_00061	GCA_013141755.1	Chromosome	C:99.5%[S:95.6%,D:3.9%],F:0.1%,M:0.4%,n:1367	InsectBase	Other	Hematophagous_Adults	Hexapoda	Insecta	Pterygota	Diptera	Culicidae	Anopheles	Holometabolous
Anopheles vaneedeni	IBG_00062	GCA_016170025.1	Chromosome	C:99.1%[S:88.4%,D:10.7%],F:0.5%,M:0.4%,n:1367	InsectBase	Other	Hematophagous_Adults	Hexapoda	Insecta	Pterygota	Diptera	Culicidae	Anopheles	Holometabolous
Anoplophora glabripennis	IBG_00063	GCA_000390285.2	Scaffold	C:98.8%[S:96.9%,D:1.9%],F:0.6%,M:0.6%,n:1367	InsectBase	Herbivorous	Wood	Hexapoda	Insecta	Pterygota	Coleoptera	Cerambycidae	Anoplophora	Holometabolous
Antheraea pernyi	IBG_00065	None	Chromosome	C:88.4%[S:86.5%,D:1.9%],F:1.9%,M:9.7%,n:1367	InsectBase	Herbivorous	Leaves_Stems_Roots	Hexapoda	Insecta	Pterygota	Lepidoptera	Saturniidae	Antheraea	Holometabolous
Antheraea yamamai	IBG_00066	None	Scaffold	C:95.7%[S:94.4%,D:1.3%],F:1.4%,M:2.9%,n:1367	InsectBase	Herbivorous	Leaves_Stems_Roots	Hexapoda	Insecta	Pterygota	Lepidoptera	Saturniidae	Antheraea	Holometabolous
Anthocharis cardamines	IBG_00067	GCA_905404175.1	Chromosome	C:98.1%[S:97.0%,D:1.1%],F:0.7%,M:1.2%,n:1367	InsectBase	Herbivorous	Leaves_Stems_Roots	Hexapoda	Insecta	Pterygota	Lepidoptera	Pieridae	Anthocharis	Holometabolous
Aphaenogaster ashmeadi	IBG_00068	GCA_003063805.1	Scaffold	C:98.9%[S:98.2%,D:0.7%],F:0.4%,M:0.7%,n:1367	InsectBase	Omnivorous	Animals_Plants	Hexapoda	Insecta	Pterygota	Hymenoptera	Formicidae	Aphaenogaster	Holometabolous
Aphaenogaster floridana	IBG_00069	GCA_003063835.1	Scaffold	C:98.9%[S:98.5%,D:0.4%],F:0.3%,M:0.8%,n:1367	InsectBase	Omnivorous	Animals_Plants	Hexapoda	Insecta	Pterygota	Hymenoptera	Formicidae	Aphaenogaster	Holometabolous
Aphaenogaster fulva	IBG_00070	GCA_003063765.1	Scaffold	C:97.4%[S:96.9%,D:0.5%],F:1.2%,M:1.4%,n:1367	InsectBase	Omnivorous	Animals_Plants	Hexapoda	Insecta	Pterygota	Hymenoptera	Formicidae	Aphaenogaster	Holometabolous
Aphaenogaster miamiana	IBG_00071	GCA_003063725.1	Scaffold	C:98.6%[S:98.3%,D:0.3%],F:0.6%,M:0.8%,n:1367	InsectBase	Omnivorous	Animals_Plants	Hexapoda	Insecta	Pterygota	Hymenoptera	Formicidae	Aphaenogaster	Holometabolous
Aphaenogaster picea	IBG_00072	GCA_003063865.1	Scaffold	C:98.4%[S:97.8%,D:0.6%],F:0.9%,M:0.7%,n:1367	InsectBase	Omnivorous	Animals_Plants	Hexapoda	Insecta	Pterygota	Hymenoptera	Formicidae	Aphaenogaster	Holometabolous
Aphaenogaster rudis	IBG_00073	GCA_003063815.1	Scaffold	C:98.6%[S:98.1%,D:0.5%],F:0.7%,M:0.7%,n:1367	InsectBase	Omnivorous	Animals_Plants	Hexapoda	Insecta	Pterygota	Hymenoptera	Formicidae	Aphaenogaster	Holometabolous
Aphidius ervi	IBG_00074	GCA_015776835.1	Scaffold	C:91.4%[S:88.8%,D:2.6%],F:0.5%,M:8.1%,n:1367	InsectBase	Carnivorous	Parasitoid	Hexapoda	Insecta	Pterygota	Hymenoptera	Braconidae	Aphidius	Holometabolous
Aphidius gifuensis	IBG_00075	GCA_014905175.1	Chromosome	C:98.5%[S:95.8%,D:2.7%],F:0.3%,M:1.2%,n:1367	NCBI	Carnivorous	Parasitoid	Hexapoda	Insecta	Pterygota	Hymenoptera	Braconidae	Aphidius	Holometabolous
Aphis craccivora	IBG_00076	GCA_009835225.1	Scaffold	C:94.6%[S:92.0%,D:2.6%],F:2.0%,M:3.4%,n:1367	NCBI	Herbivorous	Leaves_Stems_Roots	Hexapoda	Insecta	Pterygota	Hemiptera	Aphididae	Aphis	Hemimetabolous
Aphis glycines	IBG_00077	GCA_009928515.1	Scaffold	C:93.2%[S:91.1%,D:2.1%],F:0.7%,M:6.1%,n:1367	NCBI	Herbivorous	Leaves_Stems_Roots	Hexapoda	Insecta	Pterygota	Hemiptera	Aphididae	Aphis	Hemimetabolous
Aphis gossypii	IBG_00078	GCA_004010815.1	Scaffold	C:93.2%[S:89.0%,D:4.2%],F:2.0%,M:4.8%,n:1367	InsectBase	Herbivorous	Leaves_Stems_Roots	Hexapoda	Insecta	Pterygota	Hemiptera	Aphididae	Aphis	Hemimetabolous
Apis cerana	IBG_00079	GCA_011100585.1	Chromosome	C:99.6%[S:99.4%,D:0.2%],F:0.1%,M:0.3%,n:1367	InsectBase	Herbivorous	Pollen_Nectar	Hexapoda	Insecta	Pterygota	Hymenoptera	Apidae	Apis	Holometabolous
Apis dorsata	IBG_00080	GCA_000469605.1	Scaffold	C:98.4%[S:98.3%,D:0.1%],F:0.7%,M:0.9%,n:1367	InsectBase	Herbivorous	Pollen_Nectar	Hexapoda	Insecta	Pterygota	Hymenoptera	Apidae	Apis	Holometabolous
Apis florea	IBG_00081	GCA_000184785.3	Scaffold	C:79.2%[S:79.2%,D:0.0%],F:1.4%,M:19.4%,n:1367	InsectBase	Herbivorous	Pollen_Nectar	Hexapoda	Insecta	Pterygota	Hymenoptera	Apidae	Apis	Holometabolous
Apis laboriosa	IBG_00082	GCA_014066325.1	Scaffold	C:99.5%[S:99.5%,D:0.0%],F:0.1%,M:0.4%,n:1367	InsectBase	Herbivorous	Pollen_Nectar	Hexapoda	Insecta	Pterygota	Hymenoptera	Apidae	Apis	Holometabolous
Apis mellifera	IBG_00083	GCA_003254395.2	Chromosome	C:99.5%[S:99.4%,D:0.1%],F:0.1%,M:0.4%,n:1367	InsectBase	Herbivorous	Pollen_Nectar	Hexapoda	Insecta	Pterygota	Hymenoptera	Apidae	Apis	Holometabolous
Apocrypta bakeri	IBG_00084	GCA_018906985.1	Contig	C:99.0%[S:98.2%,D:0.8%],F:0.3%,M:0.7%,n:1367	InsectBase	Carnivorous	Parasitoid	Hexapoda	Insecta	Pterygota	Hymenoptera	Pteromalidae	Apocrypta	Holometabolous
Apolygus lucorum	IBG_00085	GCA_009739505.2	Chromosome	C:94.2%[S:91.9%,D:2.3%],F:2.5%,M:3.3%,n:1367	NCBI	Herbivorous	Leaves_Stems_Roots	Hexapoda	Insecta	Pterygota	Hemiptera	Miridae	Apolygus	Hemimetabolous
Aptinothrips rufus	IBG_00087	GCA_902196195.1	Contig	C:95.0%[S:94.6%,D:0.4%],F:3.1%,M:1.9%,n:1367	InsectBase	Herbivorous	Leaves_Stems_Roots	Hexapoda	Insecta	Pterygota	Thysanoptera	Thripidae	Aptinothrips	Hemimetabolous
Aquatica lateralis	IBG_00088	None	Scaffold	C:98.4%[S:97.4%,D:1.0%],F:0.4%,M:1.2%,n:1367	InsectBase	Carnivorous	Predator	Hexapoda	Insecta	Pterygota	Coleoptera	Lampyridae	Aquatica	Holometabolous
Araneus ventricosus	-	GCA_013235015.1	Scaffold	-	NCBI	Carnivorous	Predator	Chelicerata	Euchelicerata	Arachnida	Araneae	Araneidae	Araneus	Ametabolous
Arctia plantaginis	IBG_00089	None	Scaffold	C:93.9%[S:92.8%,D:1.1%],F:1.3%,M:4.8%,n:1367	NCBI	Herbivorous	Leaves_Stems_Roots	Hexapoda	Insecta	Pterygota	Lepidoptera	Erebidae	Arctia	Holometabolous
Ardaris sela	IBG_00090	GCA_018244875.1	Contig	C:38.4%[S:38.3%,D:0.1%],F:37.5%,M:24.1%,n:1367	InsectBase	Herbivorous	Leaves_Stems_Roots	Hexapoda	Insecta	Pterygota	Lepidoptera	Hesperiidae	Ardaris	Holometabolous
Aricia agestis	IBG_00091	GCA_905147365.1	Scaffold	C:98.5%[S:98.1%,D:0.4%],F:0.4%,M:1.1%,n:1367	InsectBase	Herbivorous	Leaves_Stems_Roots	Hexapoda	Insecta	Pterygota	Lepidoptera	Lycaenidae	Aricia	Holometabolous
Armadillidium nasatum	-	GCA_009176605.1	Scaffold	-	NCBI	Saprophagous	Detritivore_Decaying_Material	Crustacea	Malacostraca	Eumalacostraca	Isopoda	Armadillidiidae	Armadillidium	Crustacean Metamorphosis
Armadillidium vulgare	-	GCA_001887335.1	Scaffold	-	NCBI	Saprophagous	Detritivore_Decaying_Material	Crustacea	Malacostraca	Eumalacostraca	Isopoda	Armadillidiidae	Armadillidium	Crustacean Metamorphosis
Asbolus verrucosus	IBG_00092	GCA_004193795.1	Scaffold	C:93.3%[S:92.3%,D:1.0%],F:3.6%,M:3.1%,n:1367	NCBI	Omnivorous	Animals_Plants	Hexapoda	Insecta	Pterygota	Coleoptera	Tenebrionidae	Asbolus	Holometabolous
Asobara japonica	IBG_00093	GCA_017141405.1	Contig	C:97.0%[S:96.6%,D:0.4%],F:0.9%,M:2.1%,n:1367	InsectBase	Carnivorous	Parasitoid	Hexapoda	Insecta	Pterygota	Hymenoptera	Braconidae	Asobara	Holometabolous
Aspitha aspitha	IBG_00094	GCA_018246895.1	Contig	C:68.1%[S:67.9%,D:0.2%],F:20.5%,M:11.4%,n:1367	InsectBase	Herbivorous	Leaves_Stems_Roots	Hexapoda	Insecta	Pterygota	Lepidoptera	Hesperiidae	Aspitha	Holometabolous
Athalia rosae	IBG_00096	GCA_000344095.2	Scaffold	C:99.6%[S:99.4%,D:0.2%],F:0.1%,M:0.3%,n:1367	InsectBase	Herbivorous	Leaves_Stems_Roots	Hexapoda	Insecta	Pterygota	Hymenoptera	Athaliidae	Athalia	Holometabolous
Atta cephalotes	IBG_00097	GCA_000143395.2	Scaffold	C:97.4%[S:97.3%,D:0.1%],F:1.0%,M:1.6%,n:1367	InsectBase	Omnivorous	Animals_Plants	Hexapoda	Insecta	Pterygota	Hymenoptera	Formicidae	Atta	Holometabolous
Atta colombica	IBG_00098	GCA_001594045.1	Scaffold	C:99.3%[S:98.9%,D:0.4%],F:0.5%,M:0.2%,n:1367	NCBI	Omnivorous	Animals_Plants	Hexapoda	Insecta	Pterygota	Hymenoptera	Formicidae	Atta	Holometabolous
Atta texana	IBG_00099	GCA_004480015.1	Scaffold	C:89.3%[S:88.9%,D:0.4%],F:7.4%,M:3.3%,n:1367	InsectBase	Omnivorous	Animals_Plants	Hexapoda	Insecta	Pterygota	Hymenoptera	Formicidae	Atta	Holometabolous
Aulacorthum solani	IBG_00100	GCA_008528875.1	Scaffold	C:83.6%[S:82.4%,D:1.2%],F:8.7%,M:7.7%,n:1367	InsectBase	Herbivorous	Leaves_Stems_Roots	Hexapoda	Insecta	Pterygota	Hemiptera	Aphididae	Aulacorthum	Hemimetabolous
Autographa gamma	IBG_00101	GCA_905146925.1	Chromosome	C:95.6%[S:95.4%,D:0.2%],F:0.7%,M:3.7%,n:1367	InsectBase	Herbivorous	Leaves_Stems_Roots	Hexapoda	Insecta	Pterygota	Lepidoptera	Noctuidae	Autographa	Holometabolous
Autographa pulchrina	IBG_00102	GCA_905475315.1	Chromosome	C:98.7%[S:98.3%,D:0.4%],F:0.2%,M:1.1%,n:1367	InsectBase	Herbivorous	Leaves_Stems_Roots	Hexapoda	Insecta	Pterygota	Lepidoptera	Noctuidae	Autographa	Holometabolous
Bactrocera dorsalis	IBG_00103	GCA_000789215.2	Scaffold	C:95.9%[S:95.6%,D:0.3%],F:1.2%,M:2.9%,n:1367	InsectBase	Herbivorous	Flowers_Fruits	Hexapoda	Insecta	Pterygota	Diptera	Tephritidae	Bactrocera	Holometabolous
Bactrocera latifrons	IBG_00104	GCA_001853355.1	Scaffold	C:99.0%[S:98.3%,D:0.7%],F:0.2%,M:0.8%,n:1367	InsectBase	Herbivorous	Flowers_Fruits	Hexapoda	Insecta	Pterygota	Diptera	Tephritidae	Bactrocera	Holometabolous
Bactrocera minax	IBG_00816	None	Scaffold	-	InsectBase	Herbivorous	Flowers_Fruits	Hexapoda	Insecta	Pterygota	Diptera	Tephritidae	Bactrocera	Holometabolous
Bactrocera oleae	IBG_00105	GCA_001188975.4	Scaffold	C:98.3%[S:97.8%,D:0.5%],F:0.7%,M:1.0%,n:1367	InsectBase	Herbivorous	Flowers_Fruits	Hexapoda	Insecta	Pterygota	Diptera	Tephritidae	Bactrocera	Holometabolous
Bactrocera tryoni	IBG_00106	GCA_016617805.2	Chromosome	C:98.5%[S:97.8%,D:0.7%],F:0.5%,M:1.0%,n:1367	InsectBase	Herbivorous	Flowers_Fruits	Hexapoda	Insecta	Pterygota	Diptera	Tephritidae	Bactrocera	Holometabolous
Baetis rhodani	IBG_00107	GCA_001676355.1	Contig	C:19.6%[S:19.2%,D:0.4%],F:33.7%,M:46.7%,n:1367	InsectBase	Saprophagous	Detritivore_Decaying_Material	Hexapoda	Insecta	Pterygota	Ephemeroptera	Baetidae	Baetis	Hemimetabolous
Belgica antarctica	IBG_00108	GCA_000775305.1	Scaffold	C:94.1%[S:93.4%,D:0.7%],F:1.1%,M:4.8%,n:1367	InsectBase	Saprophagous	Detritivore_Decaying_Material	Hexapoda	Insecta	Pterygota	Diptera	Chironomidae	Belgica	Holometabolous
Belonocnema treatae	IBG_00109	GCA_010883055.1	Chromosome	C:95.1%[S:94.7%,D:0.4%],F:3.0%,M:1.9%,n:1367	InsectBase	Herbivorous	Galls	Hexapoda	Insecta	Pterygota	Hymenoptera	Cynipidae	Belonocnema	Holometabolous
Bemisia tabaci	IBG_00110	GCA_903994105.1	Scaffold	C:87.6%[S:84.9%,D:2.7%],F:2.6%,M:9.8%,n:1367	InsectBase	Herbivorous	Leaves_Stems_Roots	Hexapoda	Insecta	Pterygota	Hemiptera	Aleyrodidae	Bemisia	Hemimetabolous
Bicyclus anynana	IBG_00111	GCA_900239965.1	Scaffold	C:97.6%[S:96.9%,D:0.7%],F:1.1%,M:1.3%,n:1367	InsectBase	Herbivorous	Leaves_Stems_Roots	Hexapoda	Insecta	Pterygota	Lepidoptera	Nymphalidae	Bicyclus	Holometabolous
Biston betularia	IBG_00112	GCA_905404145.1	Chromosome	C:98.8%[S:98.3%,D:0.5%],F:0.1%,M:1.1%,n:1367	InsectBase	Herbivorous	Leaves_Stems_Roots	Hexapoda	Insecta	Pterygota	Lepidoptera	Geometridae	Biston	Holometabolous
Blastobasis adustella	IBG_00113	GCA_907269095.1	Chromosome	C:98.9%[S:97.6%,D:1.3%],F:0.2%,M:0.9%,n:1367	InsectBase	Saprophagous	Detritivore_Decaying_Material	Hexapoda	Insecta	Pterygota	Lepidoptera	Blastobasidae	Blastobasis	Holometabolous
Blattella germanica	IBG_00115	GCA_003018175.1	Scaffold	C:96.1%[S:93.9%,D:2.2%],F:1.7%,M:2.2%,n:1367	NCBI	Saprophagous	Detritivore_Decaying_Material	Hexapoda	Insecta	Pterygota	Blattodea	Blattellidae	Blattella	Hemimetabolous
Blomia tropicalis	-	GCA_029204025.1	Chromosome	-	NCBI	Saprophagous	Detritivore_Decaying_Material	Chelicerata	Euchelicerata	Arachnida	Sarcoptiformes	Echimyopodidae	Blomia	Ametabolous
Bolitophila cinerea	IBG_00116	GCA_010015015.1	Scaffold	C:97.4%[S:96.2%,D:1.2%],F:1.5%,M:1.1%,n:1367	InsectBase	Other	Fungi	Hexapoda	Insecta	Pterygota	Diptera	Mycetophilidae	Bolitophila	Holometabolous
Boloria selene	IBG_00117	GCA_905231865.2	Chromosome	C:98.3%[S:98.0%,D:0.3%],F:0.7%,M:1.0%,n:1367	InsectBase	Herbivorous	Leaves_Stems_Roots	Hexapoda	Insecta	Pterygota	Lepidoptera	Nymphalidae	Boloria	Holometabolous
Bombus bifarius	IBG_00118	GCA_011952205.1	Scaffold	C:99.5%[S:99.1%,D:0.4%],F:0.2%,M:0.3%,n:1367	InsectBase	Herbivorous	Pollen_Nectar	Hexapoda	Insecta	Pterygota	Hymenoptera	Apidae	Bombus	Holometabolous
Bombus breviceps	IBG_00119	GCA_014825925.1	Chromosome	C:99.5%[S:99.3%,D:0.2%],F:0.1%,M:0.4%,n:1367	InsectBase	Herbivorous	Pollen_Nectar	Hexapoda	Insecta	Pterygota	Hymenoptera	Apidae	Bombus	Holometabolous
Bombus campestris	IBG_00120	GCA_905333015.1	Chromosome	C:98.7%[S:98.5%,D:0.2%],F:0.2%,M:1.1%,n:1367	InsectBase	Herbivorous	Pollen_Nectar	Hexapoda	Insecta	Pterygota	Hymenoptera	Apidae	Bombus	Holometabolous
Bombus confusus	IBG_00121	GCA_014737475.1	Scaffold	C:99.2%[S:99.0%,D:0.2%],F:0.5%,M:0.3%,n:1367	InsectBase	Herbivorous	Pollen_Nectar	Hexapoda	Insecta	Pterygota	Hymenoptera	Apidae	Bombus	Holometabolous
Bombus consobrinus	IBG_00122	GCA_014737455.1	Scaffold	C:95.0%[S:94.7%,D:0.3%],F:0.4%,M:4.6%,n:1367	InsectBase	Herbivorous	Pollen_Nectar	Hexapoda	Insecta	Pterygota	Hymenoptera	Apidae	Bombus	Holometabolous
Bombus cullumanus	IBG_00123	GCA_014737535.1	Scaffold	C:99.1%[S:98.8%,D:0.3%],F:0.4%,M:0.5%,n:1367	InsectBase	Herbivorous	Pollen_Nectar	Hexapoda	Insecta	Pterygota	Hymenoptera	Apidae	Bombus	Holometabolous
Bombus difficillimus	IBG_00124	GCA_014737525.1	Scaffold	C:98.8%[S:98.8%,D:0.0%],F:0.6%,M:0.6%,n:1367	InsectBase	Herbivorous	Pollen_Nectar	Hexapoda	Insecta	Pterygota	Hymenoptera	Apidae	Bombus	Holometabolous
Bombus haemorrhoidalis	IBG_00125	GCA_014825975.1	Chromosome	C:99.7%[S:99.4%,D:0.3%],F:0.2%,M:0.1%,n:1367	InsectBase	Herbivorous	Pollen_Nectar	Hexapoda	Insecta	Pterygota	Hymenoptera	Apidae	Bombus	Holometabolous
Bombus hortorum	IBG_00126	GCA_905332935.1	Chromosome	C:96.0%[S:95.6%,D:0.4%],F:0.7%,M:3.3%,n:1367	InsectBase	Herbivorous	Pollen_Nectar	Hexapoda	Insecta	Pterygota	Hymenoptera	Apidae	Bombus	Holometabolous
Bombus ignitus	IBG_00127	GCA_014825875.1	Chromosome	C:94.4%[S:94.3%,D:0.1%],F:0.7%,M:4.9%,n:1367	InsectBase	Herbivorous	Pollen_Nectar	Hexapoda	Insecta	Pterygota	Hymenoptera	Apidae	Bombus	Holometabolous
Bombus impatiens	IBG_00128	GCA_000188095.4	Scaffold	C:99.1%[S:99.0%,D:0.1%],F:0.4%,M:0.5%,n:1367	InsectBase	Herbivorous	Pollen_Nectar	Hexapoda	Insecta	Pterygota	Hymenoptera	Apidae	Bombus	Holometabolous
Bombus opulentus	IBG_00129	GCA_014737405.1	Scaffold	C:98.8%[S:98.5%,D:0.3%],F:0.6%,M:0.6%,n:1367	InsectBase	Herbivorous	Pollen_Nectar	Hexapoda	Insecta	Pterygota	Hymenoptera	Apidae	Bombus	Holometabolous
Bombus pascuorum	IBG_00130	GCA_905332965.1	Chromosome	C:99.4%[S:99.0%,D:0.4%],F:0.4%,M:0.2%,n:1367	InsectBase	Herbivorous	Pollen_Nectar	Hexapoda	Insecta	Pterygota	Hymenoptera	Apidae	Bombus	Holometabolous
Bombus picipes	IBG_00131	GCA_014737485.1	Scaffold	C:98.3%[S:98.2%,D:0.1%],F:1.0%,M:0.7%,n:1367	InsectBase	Herbivorous	Pollen_Nectar	Hexapoda	Insecta	Pterygota	Hymenoptera	Apidae	Bombus	Holometabolous
Bombus polaris	IBG_00132	GCA_014737335.1	Scaffold	C:87.3%[S:87.3%,D:0.0%],F:0.7%,M:12.0%,n:1367	InsectBase	Herbivorous	Pollen_Nectar	Hexapoda	Insecta	Pterygota	Hymenoptera	Apidae	Bombus	Holometabolous
Bombus pyrosoma	IBG_00133	GCA_014825855.1	Chromosome	C:98.0%[S:97.7%,D:0.3%],F:0.1%,M:1.9%,n:1367	InsectBase	Herbivorous	Pollen_Nectar	Hexapoda	Insecta	Pterygota	Hymenoptera	Apidae	Bombus	Holometabolous
Bombus sibiricus	IBG_00134	GCA_014737505.1	Scaffold	C:99.4%[S:99.2%,D:0.2%],F:0.2%,M:0.4%,n:1367	InsectBase	Herbivorous	Pollen_Nectar	Hexapoda	Insecta	Pterygota	Hymenoptera	Apidae	Bombus	Holometabolous
Bombus skorikovi	IBG_00135	GCA_014737355.1	Scaffold	C:99.7%[S:99.0%,D:0.7%],F:0.1%,M:0.2%,n:1367	InsectBase	Herbivorous	Pollen_Nectar	Hexapoda	Insecta	Pterygota	Hymenoptera	Apidae	Bombus	Holometabolous
Bombus soroeensis	IBG_00136	GCA_014737365.1	Scaffold	C:96.7%[S:96.6%,D:0.1%],F:1.3%,M:2.0%,n:1367	InsectBase	Herbivorous	Pollen_Nectar	Hexapoda	Insecta	Pterygota	Hymenoptera	Apidae	Bombus	Holometabolous
Bombus superbus	IBG_00137	GCA_014737385.1	Scaffold	C:97.0%[S:96.6%,D:0.4%],F:0.7%,M:2.3%,n:1367	InsectBase	Herbivorous	Pollen_Nectar	Hexapoda	Insecta	Pterygota	Hymenoptera	Apidae	Bombus	Holometabolous
Bombus terrestris	IBG_00138	GCA_000214255.1	Chromosome	C:98.3%[S:98.2%,D:0.1%],F:1.0%,M:0.7%,n:1367	InsectBase	Herbivorous	Pollen_Nectar	Hexapoda	Insecta	Pterygota	Hymenoptera	Apidae	Bombus	Holometabolous
Bombus turneri	IBG_00139	GCA_014825825.1	Chromosome	C:99.5%[S:99.2%,D:0.3%],F:0.3%,M:0.2%,n:1367	InsectBase	Herbivorous	Pollen_Nectar	Hexapoda	Insecta	Pterygota	Hymenoptera	Apidae	Bombus	Holometabolous
Bombus vancouverensis	IBG_00140	GCA_011952275.1	Scaffold	C:99.7%[S:99.2%,D:0.5%],F:0.2%,M:0.1%,n:1367	InsectBase	Herbivorous	Pollen_Nectar	Hexapoda	Insecta	Pterygota	Hymenoptera	Apidae	Bombus	Holometabolous
Bombus vosnesenskii	IBG_00141	GCA_011952255.1	Scaffold	C:99.6%[S:99.5%,D:0.1%],F:0.3%,M:0.1%,n:1367	InsectBase	Herbivorous	Pollen_Nectar	Hexapoda	Insecta	Pterygota	Hymenoptera	Apidae	Bombus	Holometabolous
Bombus waltoni	IBG_00142	GCA_014737395.1	Scaffold	C:99.2%[S:99.0%,D:0.2%],F:0.3%,M:0.5%,n:1367	InsectBase	Herbivorous	Pollen_Nectar	Hexapoda	Insecta	Pterygota	Hymenoptera	Apidae	Bombus	Holometabolous
Bombyx huttoni	IBG_00143	GCA_002197625.1	Scaffold	C:38.5%[S:38.3%,D:0.2%],F:32.9%,M:28.6%,n:1367	InsectBase	Herbivorous	Leaves_Stems_Roots	Hexapoda	Insecta	Pterygota	Lepidoptera	Bombycidae	Bombyx	Holometabolous
Bombyx mandarina	IBG_00144	GCA_003987935.1	Scaffold	C:94.5%[S:93.8%,D:0.7%],F:0.2%,M:5.3%,n:1367	InsectBase	Herbivorous	Leaves_Stems_Roots	Hexapoda	Insecta	Pterygota	Lepidoptera	Bombycidae	Bombyx	Holometabolous
Bombyx mori	IBG_00145	None	Chromosome	C:98.6%[S:97.9%,D:0.7%],F:0.1%,M:1.3%,n:1367	InsectBase	Herbivorous	Leaves_Stems_Roots	Hexapoda	Insecta	Pterygota	Lepidoptera	Bombycidae	Bombyx	Holometabolous
Brachyptera putata	IBG_00146	GCA_907164805.1	Chromosome	C:96.3%[S:95.6%,D:0.7%],F:0.9%,M:2.8%,n:1367	InsectBase	Omnivorous	Filter_feeding	Hexapoda	Insecta	Pterygota	Plecoptera	Taeniopterygidae	Brachyptera	Hemimetabolous
Bradysia coprophila	IBG_00147	GCA_014529535.1	Chromosome	C:99.2%[S:96.1%,D:3.1%],F:0.4%,M:0.4%,n:1367	InsectBase	Saprophagous	Detritivore_Decaying_Material	Hexapoda	Insecta	Pterygota	Diptera	Sciaridae	Bradysia	Holometabolous
Bradysia hygida	-	GCA_029228625.1	Chromosome	-	NCBI	Saprophagous	Detritivore_Decaying_Material	Hexapoda	Insecta	Pterygota	Diptera	Sciaridae	Pseudolycoriella	Holometabolous
Bradysia odoriphaga	IBG_00148	GCA_016920775.1	Scaffold	C:96.7%[S:94.7%,D:2.0%],F:0.5%,M:2.8%,n:1367	NCBI	Saprophagous	Detritivore_Decaying_Material	Hexapoda	Insecta	Pterygota	Diptera	Sciaridae	Bradysia	Holometabolous
Brassicogethes aeneus	-	GCA_921294245.1	Chromosome	-	NCBI_CAZy	Herbivorous	Pollen_Nectar	Hexapoda	Insecta	Pterygota	Coleoptera	Nitidulidae	Brassicogethes	Holometabolous
Brenthis ino	-	GCA_921882275.1	Chromosome	-	NCBI_CAZy	Herbivorous	Leaves_Stems_Roots	Hexapoda	Insecta	Pterygota	Lepidoptera	Nymphalidae	Brenthis	Holometabolous
Busseola fusca	IBG_00149	GCA_007844875.1	Scaffold	C:69.0%[S:68.5%,D:0.5%],F:18.4%,M:12.6%,n:1367	InsectBase	Herbivorous	Leaves_Stems_Roots	Hexapoda	Insecta	Pterygota	Lepidoptera	Noctuidae	Busseola	Holometabolous
Caerostris darwini	-	GCA_021605075.1	Scaffold	-	NCBI	Carnivorous	Predator	Chelicerata	Euchelicerata	Arachnida	Araneae	Araneidae	Caerostris	Ametabolous
Caerostris extrusa	-	GCA_021605095.1	Scaffold	-	NCBI	Carnivorous	Predator	Chelicerata	Euchelicerata	Arachnida	Araneae	Araneidae	Caerostris	Ametabolous
Calephelis nemesis	IBG_00150	GCA_002245505.1	Scaffold	C:93.7%[S:93.0%,D:0.7%],F:3.5%,M:2.8%,n:1367	InsectBase	Herbivorous	Leaves_Stems_Roots	Hexapoda	Insecta	Pterygota	Lepidoptera	Riodinidae	Calephelis	Holometabolous
Calephelis virginiensis	IBG_00151	GCA_002245475.1	Scaffold	C:92.6%[S:92.0%,D:0.6%],F:4.0%,M:3.4%,n:1367	InsectBase	Herbivorous	Leaves_Stems_Roots	Hexapoda	Insecta	Pterygota	Lepidoptera	Riodinidae	Calephelis	Holometabolous
Caligus rogercresseyi	-	GCA_013387185.1	Chromosome	-	NCBI	Carnivorous	Parasite	Crustacea	Hexanauplia	Copepoda	Siphonostomatoida	Caligidae	Caligus	Crustacean Metamorphosis
Callimorpha dominula	IBG_00152	None	Scaffold	C:44.2%[S:43.8%,D:0.4%],F:33.7%,M:22.1%,n:1367	InsectBase	Herbivorous	Leaves_Stems_Roots	Hexapoda	Insecta	Pterygota	Lepidoptera	Erebidae	Callimorpha	Holometabolous
Calliphora vicina	IBG_00153	GCA_001017275.1	Scaffold	C:77.1%[S:76.7%,D:0.4%],F:11.2%,M:11.7%,n:1367	InsectBase	Saprophagous	Necrophagous	Hexapoda	Insecta	Pterygota	Diptera	Calliphoridae	Calliphora	Holometabolous
Callosobruchus maculatus	IBG_00154	GCA_900659725.1	Contig	C:87.2%[S:83.2%,D:4.0%],F:4.1%,M:8.7%,n:1367	NCBI	Herbivorous	Grain	Hexapoda	Insecta	Pterygota	Coleoptera	Chrysomelidae	Callosobruchus	Holometabolous
Calydna sturnula	IBG_00157	GCA_018237325.1	Contig	C:5.9%[S:5.9%,D:0.0%],F:3.1%,M:91.0%,n:1367	InsectBase	Herbivorous	Leaves_Stems_Roots	Hexapoda	Insecta	Pterygota	Lepidoptera	Riodinidae	Calydna	Holometabolous
Cameraria ohridella	IBG_00158	None	Scaffold	C:38.2%[S:38.1%,D:0.1%],F:31.5%,M:30.3%,n:1367	InsectBase	Herbivorous	Miners	Hexapoda	Insecta	Pterygota	Lepidoptera	Gracillariidae	Cameraria	Holometabolous
Campoletis sonorensis	IBG_00159	GCA_013761285.1	Scaffold	C:98.8%[S:94.7%,D:4.1%],F:0.4%,M:0.8%,n:1367	InsectBase	Carnivorous	Parasitoid	Hexapoda	Insecta	Pterygota	Hymenoptera	Ichneumonidae	Campoletis	Holometabolous
Camponotus floridanus	IBG_00160	GCA_003227725.1	Scaffold	C:99.2%[S:98.8%,D:0.4%],F:0.5%,M:0.3%,n:1367	InsectBase	Omnivorous	Animals_Plants	Hexapoda	Insecta	Pterygota	Hymenoptera	Formicidae	Camponotus	Holometabolous
Carposina sasakii	IBG_00161	GCA_014607495.2	Chromosome	C:97.4%[S:96.6%,D:0.8%],F:0.7%,M:1.9%,n:1367	InsectBase	Herbivorous	Flowers_Fruits	Hexapoda	Insecta	Pterygota	Lepidoptera	Carposinidae	Carposina	Holometabolous
Cataglyphis hispanica	IBG_00162	GCA_004195275.1	Scaffold	C:90.6%[S:90.1%,D:0.5%],F:5.7%,M:3.7%,n:1367	InsectBase	Carnivorous	Predator	Hexapoda	Insecta	Pterygota	Hymenoptera	Formicidae	Cataglyphis	Holometabolous
Cataglyphis niger	IBG_00163	GCA_004329405.1	Scaffold	C:95.9%[S:94.9%,D:1.0%],F:2.3%,M:1.8%,n:1367	InsectBase	Carnivorous	Predator	Hexapoda	Insecta	Pterygota	Hymenoptera	Formicidae	Cataglyphis	Holometabolous
Catotricha subobsoleta	IBG_00164	GCA_011634745.1	Scaffold	C:97.3%[S:95.5%,D:1.8%],F:1.5%,M:1.2%,n:1367	InsectBase	Saprophagous	Detritivore_Decaying_Material	Hexapoda	Insecta	Pterygota	Diptera	Cecidomyiidae	Catotricha	Holometabolous
Cecidostiba fungosa	IBG_00165	GCA_900474305.1	Scaffold	C:94.0%[S:92.9%,D:1.1%],F:0.6%,M:5.4%,n:1367	InsectBase	Carnivorous	Parasitoid	Hexapoda	Insecta	Pterygota	Hymenoptera	Pteromalidae	Cecidostiba	Holometabolous
Cecidostiba semifascia	IBG_00166	GCA_900474235.1	Scaffold	C:92.7%[S:91.7%,D:1.0%],F:4.0%,M:3.3%,n:1367	InsectBase	Carnivorous	Parasitoid	Hexapoda	Insecta	Pterygota	Hymenoptera	Pteromalidae	Cecidostiba	Holometabolous
Celastrina argiolus	IBG_00168	GCA_905187575.1	Chromosome	C:98.1%[S:97.9%,D:0.2%],F:0.4%,M:1.5%,n:1367	InsectBase	Herbivorous	Leaves_Stems_Roots	Hexapoda	Insecta	Pterygota	Lepidoptera	Lycaenidae	Celastrina	Holometabolous
Cephus cinctus	IBG_00169	GCA_000341935.1	Scaffold	C:99.2%[S:98.9%,D:0.3%],F:0.3%,M:0.5%,n:1367	InsectBase	Herbivorous	Leaves_Stems_Roots	Hexapoda	Insecta	Pterygota	Hymenoptera	Cephidae	Cephus	Holometabolous
Ceratina australensis	IBG_00170	GCA_004307685.1	Scaffold	C:95.6%[S:90.2%,D:5.4%],F:1.6%,M:2.8%,n:1367	InsectBase	Herbivorous	Pollen_Nectar	Hexapoda	Insecta	Pterygota	Hymenoptera	Apidae	Ceratina	Holometabolous
Ceratina calcarata	IBG_00171	GCA_001652005.1	Scaffold	C:97.8%[S:96.0%,D:1.8%],F:0.4%,M:1.8%,n:1367	InsectBase	Herbivorous	Pollen_Nectar	Hexapoda	Insecta	Pterygota	Hymenoptera	Apidae	Ceratina	Holometabolous
Ceratitis capitata	IBG_00172	GCA_000347755.4	Scaffold	C:99.4%[S:99.3%,D:0.1%],F:0.2%,M:0.4%,n:1367	InsectBase	Herbivorous	Flowers_Fruits	Hexapoda	Insecta	Pterygota	Diptera	Tephritidae	Ceratitis	Holometabolous
Ceratosolen fusciceps	IBG_00173	GCA_018883505.1	Contig	C:98.4%[S:98.3%,D:0.1%],F:0.4%,M:1.2%,n:1367	InsectBase	Herbivorous	Flowers_Fruits	Hexapoda	Insecta	Pterygota	Hymenoptera	Agaonidae	Ceratosolen	Holometabolous
Ceratosolen solmsi	IBG_00174	GCA_000503995.1	Scaffold	C:97.6%[S:97.3%,D:0.3%],F:1.0%,M:1.4%,n:1367	InsectBase	Herbivorous	Flowers_Fruits	Hexapoda	Insecta	Pterygota	Hymenoptera	Agaonidae	Ceratosolen	Holometabolous
Ceutorhynchus assimilis	-	GCA_917834065.1	Chromosome	-	CAZy	Herbivorous	Leaves_Stems_Roots	Hexapoda	Insecta	Pterygota	Coleoptera	Curculionidae	Ceutorhynchus	Holometabolous
Chaoborus trivitattus	IBG_00175	GCA_001014815.1	Scaffold	C:64.7%[S:64.1%,D:0.6%],F:12.0%,M:23.3%,n:1367	InsectBase	Carnivorous	Predator	Hexapoda	Insecta	Pterygota	Diptera	Chaoboridae	Chaoborus	Holometabolous
Chelonus insularis	IBG_00176	GCA_013357705.1	Scaffold	C:99.2%[S:98.8%,D:0.4%],F:0.3%,M:0.5%,n:1367	InsectBase	Carnivorous	Parasitoid	Hexapoda	Insecta	Pterygota	Hymenoptera	Braconidae	Chelonus	Holometabolous
Chilo suppressalis	IBG_00177	None	Chromosome	C:95.4%[S:93.6%,D:1.8%],F:2.1%,M:2.5%,n:1367	NCBI_CAZy	Herbivorous	Leaves_Stems_Roots	Hexapoda	Insecta	Pterygota	Lepidoptera	Crambidae	Chilo	Holometabolous
Chionoecetes opilio	-	GCA_016584305.1	Scaffold	-	NCBI	Omnivorous	Animals_Plants	Crustacea	Malacostraca	Eumalacostraca	Decapoda	Majidae	Chionoecetes	Crustacean Metamorphosis
Chironomus riparius	IBG_00178	GCA_001014505.1	Scaffold	C:94.6%[S:93.2%,D:1.4%],F:2.0%,M:3.4%,n:1367	InsectBase_CAZy	Saprophagous	Detritivore_Decaying_Material	Hexapoda	Insecta	Pterygota	Diptera	Chironomidae	Chironomus	Holometabolous
Chironomus tentans	IBG_00179	GCA_000786525.1	Scaffold	C:96.3%[S:94.4%,D:1.9%],F:1.5%,M:2.2%,n:1367	InsectBase	Saprophagous	Detritivore_Decaying_Material	Hexapoda	Insecta	Pterygota	Diptera	Chironomidae	Chironomus	Holometabolous
Choristoneura fumiferana	-	GCA_025370935.1	Chromosome	-	NCBI	Herbivorous	Leaves_Stems_Roots	Hexapoda	Insecta	Pterygota	Lepidoptera	Tortricidae	Choristoneura	Holometabolous
Chrysina resplendens	IBG_00180	GCA_010091895.1	Scaffold	C:78.7%[S:78.2%,D:0.5%],F:12.0%,M:9.3%,n:1367	InsectBase	Herbivorous	Wood	Hexapoda	Insecta	Pterygota	Coleoptera	Scarabaeidae	Chrysina	Holometabolous
Chrysodeixis includens	-	GCA_941860345.1	Chromosome	-	CAZy	Herbivorous	Leaves_Stems_Roots	Hexapoda	Insecta	Pterygota	Lepidoptera	Noctuidae	Chrysodeixis	Holometabolous
Chrysomya rufifacies	IBG_00181	GCA_014858695.1	Scaffold	C:97.3%[S:96.6%,D:0.7%],F:1.5%,M:1.2%,n:1367	InsectBase	Saprophagous	Necrophagous	Hexapoda	Insecta	Pterygota	Diptera	Calliphoridae	Chrysomya	Holometabolous
Chrysoperla carnea	IBG_00182	GCA_905475395.1	Chromosome	C:97.5%[S:96.7%,D:0.8%],F:0.3%,M:2.2%,n:1367	InsectBase	Omnivorous	Animals_Plants	Hexapoda	Insecta	Pterygota	Neuroptera	Chrysopidae	Chrysoperla	Holometabolous
Chymomyza costata	IBG_00183	GCA_018150985.1	Contig	C:99.7%[S:98.8%,D:0.9%],F:0.1%,M:0.2%,n:1367	InsectBase	Saprophagous	Detritivore_Decaying_Material	Hexapoda	Insecta	Pterygota	Diptera	Drosophilidae	Chymomyza	Holometabolous
Cimex lectularius	IBG_00184	GCA_000648675.3	Scaffold	C:98.9%[S:97.8%,D:1.1%],F:0.4%,M:0.7%,n:1367	InsectBase	Other	Hematophagous_Lifecycle	Hexapoda	Insecta	Pterygota	Hemiptera	Cimicidae	Cimex	Hemimetabolous
Cinara cedri	IBG_00185	GCA_902439185.1	Scaffold	C:96.9%[S:95.0%,D:1.9%],F:0.6%,M:2.5%,n:1367	NCBI	Herbivorous	Leaves_Stems_Roots	Hexapoda	Insecta	Pterygota	Hemiptera	Aphididae	Cinara	Hemimetabolous
Cirrula hians	IBG_00186	GCA_001015075.1	Scaffold	C:50.0%[S:49.4%,D:0.6%],F:13.2%,M:36.8%,n:1367	InsectBase	Herbivorous	Algae_Phytoplankton	Hexapoda	Insecta	Pterygota	Diptera	Ephydridae	Cirrula	Holometabolous
Clitarchus hookeri	IBG_00187	None	Scaffold	C:92.3%[S:89.2%,D:3.1%],F:3.3%,M:4.4%,n:1367	InsectBase	Herbivorous	Leaves_Stems_Roots	Hexapoda	Insecta	Pterygota	Phasmatodea	Phasmatidae	Clitarchus	Hemimetabolous
Cloeon dipterum	IBG_00188	GCA_902829235.1	Scaffold	C:97.3%[S:95.0%,D:2.3%],F:0.7%,M:2.0%,n:1367	NCBI	Saprophagous	Detritivore_Decaying_Material	Hexapoda	Insecta	Pterygota	Ephemeroptera	Baetidae	Cloeon	Hemimetabolous
Clogmia albipunctata	IBG_00189	GCA_001014945.1	Scaffold	C:85.6%[S:84.9%,D:0.7%],F:7.3%,M:7.1%,n:1367	InsectBase	Saprophagous	Detritivore_Decaying_Material	Hexapoda	Insecta	Pterygota	Diptera	Psychodidae	Clogmia	Holometabolous
Clostera curtula	IBG_00190	GCA_905475355.1	Chromosome	C:96.3%[S:95.9%,D:0.4%],F:1.0%,M:2.7%,n:1367	InsectBase	Herbivorous	Leaves_Stems_Roots	Hexapoda	Insecta	Pterygota	Lepidoptera	Notodontidae	Clostera	Holometabolous
Clunio marinus	IBG_00191	GCA_900005825.1	Scaffold	C:98.8%[S:97.8%,D:1.0%],F:0.2%,M:1.0%,n:1367	NCBI	Saprophagous	Detritivore_Decaying_Material	Hexapoda	Insecta	Pterygota	Diptera	Chironomidae	Clunio	Holometabolous
Cnaphalocrocis exigua	IBG_00817	GCA_019059595.1	Chromosome	-	InsectBase	Herbivorous	Leaves_Stems_Roots	Hexapoda	Insecta	Pterygota	Lepidoptera	Crambidae	Marasmia	Holometabolous
Cnaphalocrocis medinalis	IBG_00192	GCA_014851415.1	Chromosome	C:94.5%[S:91.8%,D:2.7%],F:1.4%,M:4.1%,n:1367	InsectBase	Herbivorous	Leaves_Stems_Roots	Hexapoda	Insecta	Pterygota	Lepidoptera	Crambidae	Cnaphalocrocis	Holometabolous
Coboldia fuscipes	IBG_00193	GCA_001014335.1	Scaffold	C:98.6%[S:97.7%,D:0.9%],F:0.3%,M:1.1%,n:1367	InsectBase	Saprophagous	Detritivore_Decaying_Material	Hexapoda	Insecta	Pterygota	Diptera	Scatopsidae	Coboldia	Holometabolous
Coccinella septempunctata	IBG_00194	GCA_907165205.1	Chromosome	C:98.4%[S:97.4%,D:1.0%],F:0.1%,M:1.5%,n:1367	InsectBase	Carnivorous	Predator	Hexapoda	Insecta	Pterygota	Coleoptera	Coccinellidae	Coccinella	Holometabolous
Cochliomyia hominivorax	IBG_00195	GCA_004302925.1	Contig	C:98.9%[S:95.2%,D:3.7%],F:0.8%,M:0.3%,n:1367	InsectBase	Carnivorous	Parasite	Hexapoda	Insecta	Pterygota	Diptera	Calliphoridae	Cochliomyia	Holometabolous
Coelopa frigida	IBG_00196	GCA_017309665.1	Chromosome	C:95.9%[S:92.2%,D:3.7%],F:0.3%,M:3.8%,n:1367	InsectBase	Herbivorous	Algae_Phytoplankton	Hexapoda	Insecta	Pterygota	Diptera	Coelopidae	Coelopa	Holometabolous
Colias croceus	IBG_00197	GCA_905220415.1	Chromosome	C:98.4%[S:98.0%,D:0.4%],F:0.3%,M:1.3%,n:1367	InsectBase	Herbivorous	Leaves_Stems_Roots	Hexapoda	Insecta	Pterygota	Lepidoptera	Pieridae	Colias	Holometabolous
Colletes gigas	IBG_00198	GCA_013123115.1	Scaffold	C:99.5%[S:98.3%,D:1.2%],F:0.1%,M:0.4%,n:1367	InsectBase	Herbivorous	Pollen_Nectar	Hexapoda	Insecta	Pterygota	Hymenoptera	Colletidae	Colletes	Holometabolous
Columbicola columbae	IBG_00199	GCA_016920875.1	Scaffold	C:82.1%[S:81.9%,D:0.2%],F:3.3%,M:14.6%,n:1367	InsectBase	Carnivorous	Parasite	Hexapoda	Insecta	Pterygota	Psocodea	Philopteridae	Columbicola	Hemimetabolous
Condylostylus patibulatus	IBG_00200	GCA_001014875.1	Scaffold	C:49.8%[S:49.3%,D:0.5%],F:15.4%,M:34.8%,n:1367	InsectBase	Carnivorous	Predator	Hexapoda	Insecta	Pterygota	Diptera	Dolichopodidae	Condylostylus	Holometabolous
Conopomorpha cramerella	IBG_00201	GCA_012932125.1	Scaffold	C:72.5%[S:63.4%,D:9.1%],F:13.8%,M:13.7%,n:1367	InsectBase	Herbivorous	Flowers_Fruits	Hexapoda	Insecta	Pterygota	Lepidoptera	Gracillariidae	Conopomorpha	Holometabolous
Contarinia nasturtii	IBG_00202	GCA_009176525.2	Scaffold	C:98.3%[S:97.1%,D:1.2%],F:0.4%,M:1.3%,n:1367	InsectBase	Herbivorous	Leaves_Stems_Roots	Hexapoda	Insecta	Pterygota	Diptera	Cecidomyiidae	Contarinia	Holometabolous
Copidosoma floridanum	IBG_00203	GCA_000648655.2	Scaffold	C:95.1%[S:92.5%,D:2.6%],F:1.6%,M:3.3%,n:1367	InsectBase	Carnivorous	Parasitoid	Hexapoda	Insecta	Pterygota	Hymenoptera	Encyrtidae	Copidosoma	Holometabolous
Coptotermes formosanus	IBG_00204	GCA_013340265.1	Scaffold	C:98.2%[S:96.6%,D:1.6%],F:1.0%,M:0.8%,n:1367	NCBI	Herbivorous	Wood	Hexapoda	Insecta	Pterygota	Blattodea	Rhinotermitidae	Coptotermes	Hemimetabolous
Cotesia chilonis	IBG_00206	None	Scaffold	C:97.2%[S:96.5%,D:0.7%],F:0.9%,M:1.9%,n:1367	InsectBase	Carnivorous	Parasitoid	Hexapoda	Insecta	Pterygota	Hymenoptera	Braconidae	Cotesia	Holometabolous
Cotesia congregata	IBG_00207	None	Chromosome	C:97.3%[S:96.3%,D:1.0%],F:1.3%,M:1.4%,n:1367	NCBI	Carnivorous	Parasitoid	Hexapoda	Insecta	Pterygota	Hymenoptera	Braconidae	Cotesia	Holometabolous
Cotesia flavipes	IBG_00208	None	Scaffold	C:94.4%[S:94.0%,D:0.4%],F:3.5%,M:2.1%,n:1367	InsectBase	Carnivorous	Parasitoid	Hexapoda	Insecta	Pterygota	Hymenoptera	Braconidae	Cotesia	Holometabolous
Cotesia glomerata	IBG_00209	None	Contig	C:89.0%[S:88.5%,D:0.5%],F:7.5%,M:3.5%,n:1367	NCBI	Carnivorous	Parasitoid	Hexapoda	Insecta	Pterygota	Hymenoptera	Braconidae	Cotesia	Holometabolous
Cotesia rubecula	IBG_00210	None	Scaffold	C:90.4%[S:89.6%,D:0.8%],F:6.6%,M:3.0%,n:1367	InsectBase	Carnivorous	Parasitoid	Hexapoda	Insecta	Pterygota	Hymenoptera	Braconidae	Cotesia	Holometabolous
Cotesia sesamiae	IBG_00211	None	Scaffold	C:95.2%[S:94.5%,D:0.7%],F:2.7%,M:2.1%,n:1367	InsectBase	Carnivorous	Parasitoid	Hexapoda	Insecta	Pterygota	Hymenoptera	Braconidae	Cotesia	Holometabolous
Cotesia typhae	-	GCA_013202065.2	Contig	-	NCBI	Carnivorous	Parasitoid	Hexapoda	Insecta	Pterygota	Hymenoptera	Braconidae	Cotesia	Holometabolous
Cotesia vestalis	IBG_00212	GCA_000956155.1	Contig	C:82.3%[S:77.0%,D:5.3%],F:2.1%,M:15.6%,n:1367	InsectBase	Carnivorous	Parasitoid	Hexapoda	Insecta	Pterygota	Hymenoptera	Braconidae	Cotesia	Holometabolous
Craniophora ligustri	IBG_00213	GCA_905163465.1	Chromosome	C:98.6%[S:97.9%,D:0.7%],F:0.1%,M:1.3%,n:1367	InsectBase	Herbivorous	Leaves_Stems_Roots	Hexapoda	Insecta	Pterygota	Lepidoptera	Noctuidae	Craniophora	Holometabolous
Crematogaster levior	IBG_00214	GCA_901521435.1	Scaffold	C:97.7%[S:96.1%,D:1.6%],F:0.7%,M:1.6%,n:1367	InsectBase	Carnivorous	Parasitoid	Hexapoda	Insecta	Pterygota	Hymenoptera	Formicidae	Crematogaster	Holometabolous
Crocallis elinguaria	IBG_00215	GCA_907269065.1	Chromosome	C:98.6%[S:98.2%,D:0.4%],F:0.4%,M:1.0%,n:1367	InsectBase	Herbivorous	Leaves_Stems_Roots	Hexapoda	Insecta	Pterygota	Lepidoptera	Geometridae	Crocallis	Holometabolous
Croniades pieria	IBG_00216	GCA_018248815.1	Contig	C:74.7%[S:74.3%,D:0.4%],F:16.8%,M:8.5%,n:1367	InsectBase	Herbivorous	Leaves_Stems_Roots	Hexapoda	Insecta	Pterygota	Lepidoptera	Hesperiidae	Croniades	Holometabolous
Cryptolaemus montrouzieri	IBG_00217	GCA_013387265.1	Contig	C:97.1%[S:96.0%,D:1.1%],F:0.7%,M:2.2%,n:1367	InsectBase	Carnivorous	Predator	Hexapoda	Insecta	Pterygota	Coleoptera	Coccinellidae	Cryptolaemus	Holometabolous
Cryptotermes secundus	IBG_00218	GCA_002891405.2	Scaffold	C:97.4%[S:96.0%,D:1.4%],F:1.0%,M:1.6%,n:1367	NCBI	Herbivorous	Wood	Hexapoda	Insecta	Pterygota	Blattodea	Kalotermitidae	Cryptotermes	Hemimetabolous
Ctenocephalides felis	IBG_00219	GCA_003426905.1	Scaffold	C:94.9%[S:74.2%,D:20.7%],F:1.0%,M:4.1%,n:1367	InsectBase	Other	Hematophagous_Lifecycle	Hexapoda	Insecta	Pterygota	Siphonaptera	Pulicidae	Ctenocephalides	Holometabolous
Culex pipiens	IBG_00220	GCA_016801865.1	Contig	C:95.3%[S:90.6%,D:4.7%],F:0.6%,M:4.1%,n:1367	InsectBase	Other	Hematophagous_Adults	Hexapoda	Insecta	Pterygota	Diptera	Culicidae	Culex	Holometabolous
Culex quinquefasciatus	IBG_00221	GCA_015732765.1	Chromosome	C:96.3%[S:95.7%,D:0.6%],F:0.5%,M:3.2%,n:1367	InsectBase	Other	Hematophagous_Adults	Hexapoda	Insecta	Pterygota	Diptera	Culicidae	Culex	Holometabolous
Culicoides sonorensis	IBG_00222	GCA_900002565.1	Contig	C:97.8%[S:49.8%,D:48.0%],F:0.3%,M:1.9%,n:1367	InsectBase	Other	Hematophagous_Adults	Hexapoda	Insecta	Pterygota	Diptera	Ceratopogonidae	Culicoides	Holometabolous
Cyaniris semiargus	IBG_00223	GCA_905187585.1	Chromosome	C:98.6%[S:98.4%,D:0.2%],F:0.3%,M:1.1%,n:1367	InsectBase	Herbivorous	Leaves_Stems_Roots	Hexapoda	Insecta	Pterygota	Lepidoptera	Lycaenidae	Cyaniris	Holometabolous
Cydia pomonella	IBG_00224	GCA_003425675.2	Chromosome	C:92.2%[S:90.4%,D:1.8%],F:2.0%,M:5.8%,n:1367	InsectBase	Herbivorous	Leaves_Stems_Roots	Hexapoda	Insecta	Pterygota	Lepidoptera	Tortricidae	Cydia	Holometabolous
Cyphomyrmex costatus	IBG_00225	GCA_001594065.1	Scaffold	C:99.3%[S:98.3%,D:1.0%],F:0.2%,M:0.5%,n:1367	NCBI	Other	Fungi	Hexapoda	Insecta	Pterygota	Hymenoptera	Formicidae	Cyphomyrmex	Holometabolous
Cyprideis torosa	-	GCA_905338395.1	Scaffold	-	NCBI_CAZy	Saprophagous	Detritivore_Decaying_Material	Crustacea	Ostracoda	Podocopa	Podocopida	Cytherideidae	Cyprideis	Crustacean Metamorphosis
Dactylopius coccus	IBG_00226	GCA_000833685.1	Contig	C:3.7%[S:2.1%,D:1.6%],F:0.9%,M:95.4%,n:1367	InsectBase	Herbivorous	Leaves_Stems_Roots	Hexapoda	Insecta	Pterygota	Hemiptera	Dactylopiidae	Dactylopius	Hemimetabolous
Daktulosphaira vitifoliae	IBG_00227	None	Scaffold	C:96.3%[S:94.3%,D:2.0%],F:0.6%,M:3.1%,n:1367	InsectBase	Herbivorous	Leaves_Stems_Roots	Hexapoda	Insecta	Pterygota	Hemiptera	Phylloxeridae	Daktulosphaira	Hemimetabolous
Danaus chrysippus	IBG_00228	GCA_004959915.1	Scaffold	C:93.7%[S:92.8%,D:0.9%],F:1.1%,M:5.2%,n:1367	NCBI	Herbivorous	Leaves_Stems_Roots	Hexapoda	Insecta	Pterygota	Lepidoptera	Nymphalidae	Danaus	Holometabolous
Danaus melanippus	IBG_00229	GCA_010014825.1	Scaffold	C:87.2%[S:86.5%,D:0.7%],F:7.9%,M:4.9%,n:1367	InsectBase	Herbivorous	Leaves_Stems_Roots	Hexapoda	Insecta	Pterygota	Lepidoptera	Nymphalidae	Danaus	Holometabolous
Danaus plexippus	IBG_00230	GCA_018135715.1	Chromosome	C:98.6%[S:98.2%,D:0.4%],F:0.5%,M:0.9%,n:1367	InsectBase	Herbivorous	Leaves_Stems_Roots	Hexapoda	Insecta	Pterygota	Lepidoptera	Nymphalidae	Danaus	Holometabolous
Daphnia galeata	-	GCA_918697745.1	Scaffold	-	NCBI	Herbivorous	Algae_Phytoplankton	Crustacea	Branchiopoda	Phyllopoda	Diplostraca	Daphniidae	Daphnia	Crustacean Metamorphosis
Daphnia lumholtzi	-	None	Contig	-	CAZy	Herbivorous	Algae_Phytoplankton	Crustacea	Branchiopoda	Phyllopoda	Diplostraca	Daphniidae	Daphnia	Crustacean Metamorphosis
Daphnia magna	-	GCA_927798105.1	Contig	-	CAZy	Herbivorous	Algae_Phytoplankton	Crustacea	Branchiopoda	Phyllopoda	Diplostraca	Daphniidae	Daphnia	Crustacean Metamorphosis
Daphnia similis	-	None	Contig	-	CAZy	Herbivorous	Algae_Phytoplankton	Crustacea	Branchiopoda	Phyllopoda	Diplostraca	Daphniidae	Daphnia	Crustacean Metamorphosis
Daphnia sinensis	-	GCA_013167095.2	Chromosome	-	NCBI_CAZy	Herbivorous	Algae_Phytoplankton	Crustacea	Branchiopoda	Phyllopoda	Diplostraca	Daphniidae	Daphnia	Crustacean Metamorphosis
Darwinula stevensoni	-	GCA_905338385.1	Scaffold	-	NCBI_CAZy	Herbivorous	Algae_Phytoplankton	Crustacea	Ostracoda	Podocopa	Podocopida	Darwinulidae	Darwinula	Crustacean Metamorphosis
Dasypogon diadema	IBG_00231	GCA_006980735.1	Scaffold	C:94.0%[S:91.7%,D:2.3%],F:2.2%,M:3.8%,n:1367	InsectBase	Carnivorous	Predator	Hexapoda	Insecta	Pterygota	Diptera	Asilidae	Dasypogon	Holometabolous
Deilephila porcellus	IBG_00232	GCA_905220455.1	Chromosome	C:98.9%[S:98.8%,D:0.1%],F:0.1%,M:1.0%,n:1367	InsectBase	Herbivorous	Leaves_Stems_Roots	Hexapoda	Insecta	Pterygota	Lepidoptera	Sphingidae	Deilephila	Holometabolous
Delias pasithoe	IBG_00233	GCA_010014985.1	Scaffold	C:96.4%[S:92.2%,D:4.2%],F:1.2%,M:2.4%,n:1367	InsectBase	Herbivorous	Leaves_Stems_Roots	Hexapoda	Insecta	Pterygota	Lepidoptera	Pieridae	Delias	Holometabolous
Dendroctonus ponderosae	IBG_00234	GCA_000355655.1	Scaffold	C:96.2%[S:92.2%,D:4.0%],F:1.6%,M:2.2%,n:1367	NCBI	Herbivorous	Wood	Hexapoda	Insecta	Pterygota	Coleoptera	Curculionidae	Dendroctonus	Holometabolous
Dendrolimus kikuchii	-	GCA_019925095.2	Chromosome	-	NCBI	Herbivorous	Leaves_Stems_Roots	Hexapoda	Insecta	Pterygota	Lepidoptera	Lasiocampidae	Dendrolimus	Holometabolous
Dendrolimus punctatus	IBG_00235	GCA_012273795.1	Chromosome	C:96.2%[S:93.9%,D:2.3%],F:1.2%,M:2.6%,n:1367	InsectBase	Herbivorous	Leaves_Stems_Roots	Hexapoda	Insecta	Pterygota	Lepidoptera	Lasiocampidae	Dendrolimus	Holometabolous
Dermacentor silvarum	-	GCF_013339745.2	Chromosome	C:98.329926%[S:92.60395%,D:5.7259712%],F:0.6134969%,M:1.056578%,n:2934	NCBI	Other	Hematophagous_Lifecycle	Chelicerata	Euchelicerata	Arachnida	Ixodida	Ixodidae	Dermacentor	Ametabolous
Dermatophagoides farinae	-	GCF_020809275.1	Contig	C:96.728015%[S:94.81936%,D:1.9086571%],F:0.10224949%,M:3.169734%,n:2934	NCBI	Saprophagous	Detritivore_Decaying_Material	Chelicerata	Euchelicerata	Arachnida	Sarcoptiformes	Pyroglyphidae	Dermatophagoides	Ametabolous
Dermatophagoides pteronyssinus	-	None	Contig	-	Orcae	Saprophagous	Detritivore_Decaying_Material	Chelicerata	Euchelicerata	Arachnida	Sarcoptiformes	Pyroglyphidae	Dermatophagoides	Ametabolous
Diabrotica balteata	-	GCA_918026665.1	Chromosome	-	NCBI_CAZy	Herbivorous	Leaves_Stems_Roots	Hexapoda	Insecta	Pterygota	Coleoptera	Chrysomelidae	Diabrotica	Holometabolous
Diabrotica virgifera	IBG_00236	GCA_003013835.2	Scaffold	C:92.3%[S:90.3%,D:2.0%],F:4.8%,M:2.9%,n:1367	InsectBase	Herbivorous	Leaves_Stems_Roots	Hexapoda	Insecta	Pterygota	Coleoptera	Chrysomelidae	Diabrotica	Holometabolous
Diadegma semiclausum	IBG_00238	GCA_011421695.1	Contig	C:32.3%[S:31.9%,D:0.4%],F:36.5%,M:31.2%,n:1367	InsectBase	Carnivorous	Parasitoid	Hexapoda	Insecta	Pterygota	Hymenoptera	Ichneumonidae	Diadegma	Holometabolous
Diadromus collaris	IBG_00239	GCA_009394715.1	Contig	C:30.3%[S:30.2%,D:0.1%],F:46.5%,M:23.2%,n:1367	InsectBase	Carnivorous	Parasitoid	Hexapoda	Insecta	Pterygota	Hymenoptera	Ichneumonidae	Diadromus	Holometabolous
Diaphorina citri	IBG_00240	GCA_000475195.1	Scaffold	C:85.6%[S:81.0%,D:4.6%],F:7.2%,M:7.2%,n:1367	InsectBase	Herbivorous	Leaves_Stems_Roots	Hexapoda	Insecta	Pterygota	Hemiptera	Liviidae	Diaphorina	Hemimetabolous
Diatraea saccharalis	IBG_00241	GCA_014843785.1	Scaffold	C:86.5%[S:86.1%,D:0.4%],F:9.0%,M:4.5%,n:1367	NCBI_CAZy	Herbivorous	Leaves_Stems_Roots	Hexapoda	Insecta	Pterygota	Lepidoptera	Crambidae	Diatraea	Holometabolous
Dinoponera quadriceps	IBG_00242	GCA_001313825.1	Scaffold	C:98.4%[S:98.0%,D:0.4%],F:0.5%,M:1.1%,n:1367	InsectBase	Carnivorous	Predator	Hexapoda	Insecta	Pterygota	Hymenoptera	Formicidae	Dinoponera	Holometabolous
Dinothrombium tinctorium	-	GCA_003675995.1	Scaffold	-	NCBI	Carnivorous	Predator	Chelicerata	Euchelicerata	Arachnida	Trombidiformes	Trombidiidae	Dinothrombium	Ametabolous
Dione vanillae	IBG_00243	GCA_013421085.1	Scaffold	C:94.9%[S:93.1%,D:1.8%],F:2.6%,M:2.5%,n:1367	InsectBase	Herbivorous	Leaves_Stems_Roots	Hexapoda	Insecta	Pterygota	Lepidoptera	Nymphalidae	Dione	Holometabolous
Diuraphis noxia	IBG_00244	GCA_001186385.1	Scaffold	C:89.2%[S:87.1%,D:2.1%],F:4.6%,M:6.2%,n:1367	InsectBase	Herbivorous	Leaves_Stems_Roots	Hexapoda	Insecta	Pterygota	Hemiptera	Aphididae	Diuraphis	Hemimetabolous
Dolichoris vasculosae	IBG_00245	GCA_018907195.1	Contig	C:97.6%[S:96.8%,D:0.8%],F:0.4%,M:2.0%,n:1367	InsectBase	Herbivorous	Flowers_Fruits	Hexapoda	Insecta	Pterygota	Hymenoptera	Agaonidae	Dolichoris	Holometabolous
Drepana arcuata	IBG_00246	GCA_016069955.1	Scaffold	C:80.2%[S:78.5%,D:1.7%],F:4.0%,M:15.8%,n:1367	InsectBase	Herbivorous	Leaves_Stems_Roots	Hexapoda	Insecta	Pterygota	Lepidoptera	Drepanidae	Drepana	Holometabolous
Drosophila albomicans	IBG_00247	GCA_009650485.1	Chromosome	C:97.9%[S:96.8%,D:1.1%],F:0.1%,M:2.0%,n:1367	InsectBase	Saprophagous	Detritivore_Fruits	Hexapoda	Insecta	Pterygota	Diptera	Drosophilidae	Drosophila	Holometabolous
Drosophila ambigua	IBG_00248	GCA_018150905.1	Contig	C:99.2%[S:98.4%,D:0.8%],F:0.2%,M:0.6%,n:1367	InsectBase	Saprophagous	Detritivore_Fruits	Hexapoda	Insecta	Pterygota	Diptera	Drosophilidae	Drosophila	Holometabolous
Drosophila americana	IBG_00249	GCA_018152915.1	Contig	C:99.2%[S:97.7%,D:1.5%],F:0.1%,M:0.7%,n:1367	InsectBase	Saprophagous	Detritivore_Fruits	Hexapoda	Insecta	Pterygota	Diptera	Drosophilidae	Drosophila	Holometabolous
Drosophila ananassae	IBG_00250	GCA_017639315.1	Chromosome	C:99.3%[S:98.8%,D:0.5%],F:0.1%,M:0.6%,n:1367	InsectBase	Saprophagous	Detritivore_Fruits	Hexapoda	Insecta	Pterygota	Diptera	Drosophilidae	Drosophila	Holometabolous
Drosophila arawakana	IBG_00251	GCA_018151165.1	Contig	C:99.3%[S:97.7%,D:1.6%],F:0.1%,M:0.6%,n:1367	InsectBase	Saprophagous	Detritivore_Fruits	Hexapoda	Insecta	Pterygota	Diptera	Drosophilidae	Drosophila	Holometabolous
Drosophila arizonae	IBG_00252	GCA_001654025.1	Scaffold	C:96.0%[S:95.0%,D:1.0%],F:0.7%,M:3.3%,n:1367	InsectBase	Saprophagous	Detritivore_Fruits	Hexapoda	Insecta	Pterygota	Diptera	Drosophilidae	Drosophila	Holometabolous
Drosophila asahinai	IBG_00253	GCA_008042795.1	Scaffold	C:98.9%[S:97.4%,D:1.5%],F:0.4%,M:0.7%,n:1367	InsectBase	Saprophagous	Detritivore_Fruits	Hexapoda	Insecta	Pterygota	Diptera	Drosophilidae	Drosophila	Holometabolous
Drosophila athabasca	IBG_00254	GCA_008121215.1	Chromosome	C:99.1%[S:97.9%,D:1.2%],F:0.0%,M:0.9%,n:1367	InsectBase	Saprophagous	Detritivore_Fruits	Hexapoda	Insecta	Pterygota	Diptera	Drosophilidae	Drosophila	Holometabolous
Drosophila auraria	IBG_00255	GCA_008042615.1	Scaffold	C:98.8%[S:97.3%,D:1.5%],F:0.4%,M:0.8%,n:1367	InsectBase	Saprophagous	Detritivore_Fruits	Hexapoda	Insecta	Pterygota	Diptera	Drosophilidae	Drosophila	Holometabolous
Drosophila azteca	IBG_00256	GCA_005876895.1	Contig	C:98.8%[S:97.3%,D:1.5%],F:0.0%,M:1.2%,n:1367	InsectBase	Saprophagous	Detritivore_Fruits	Hexapoda	Insecta	Pterygota	Diptera	Drosophilidae	Drosophila	Holometabolous
Drosophila bakoue	IBG_00257	GCA_008044335.1	Scaffold	C:99.0%[S:96.0%,D:3.0%],F:0.4%,M:0.6%,n:1367	InsectBase	Saprophagous	Detritivore_Fruits	Hexapoda	Insecta	Pterygota	Diptera	Drosophilidae	Drosophila	Holometabolous
Drosophila biarmipes	IBG_00258	GCA_018148935.1	Contig	C:99.5%[S:99.1%,D:0.4%],F:0.1%,M:0.4%,n:1367	InsectBase	Saprophagous	Detritivore_Fruits	Hexapoda	Insecta	Pterygota	Diptera	Drosophilidae	Drosophila	Holometabolous
Drosophila bifasciata	IBG_00259	GCA_009664405.1	Chromosome	C:94.5%[S:93.8%,D:0.7%],F:0.5%,M:5.0%,n:1367	InsectBase	Saprophagous	Detritivore_Fruits	Hexapoda	Insecta	Pterygota	Diptera	Drosophilidae	Drosophila	Holometabolous
Drosophila bipectinata	IBG_00260	GCA_018153845.1	Contig	C:99.4%[S:98.2%,D:1.2%],F:0.1%,M:0.5%,n:1367	InsectBase	Saprophagous	Detritivore_Fruits	Hexapoda	Insecta	Pterygota	Diptera	Drosophilidae	Drosophila	Holometabolous
Drosophila birchii	IBG_00261	GCA_008042755.1	Scaffold	C:99.3%[S:98.1%,D:1.2%],F:0.1%,M:0.6%,n:1367	InsectBase	Saprophagous	Detritivore_Fruits	Hexapoda	Insecta	Pterygota	Diptera	Drosophilidae	Drosophila	Holometabolous
Drosophila bocki	IBG_00262	GCA_008042715.1	Scaffold	C:99.3%[S:98.3%,D:1.0%],F:0.2%,M:0.5%,n:1367	InsectBase	Saprophagous	Detritivore_Fruits	Hexapoda	Insecta	Pterygota	Diptera	Drosophilidae	Drosophila	Holometabolous
Drosophila bocqueti	IBG_00263	GCA_018151655.1	Contig	C:99.2%[S:98.0%,D:1.2%],F:0.1%,M:0.7%,n:1367	InsectBase	Saprophagous	Detritivore_Fruits	Hexapoda	Insecta	Pterygota	Diptera	Drosophilidae	Drosophila	Holometabolous
Drosophila bunnanda	IBG_00264	GCA_008042815.1	Scaffold	C:99.2%[S:98.0%,D:1.2%],F:0.0%,M:0.8%,n:1367	NCBI	Saprophagous	Detritivore_Fruits	Hexapoda	Insecta	Pterygota	Diptera	Drosophilidae	Drosophila	Holometabolous
Drosophila burlai	IBG_00265	GCA_008042655.1	Scaffold	C:99.1%[S:95.2%,D:3.9%],F:0.3%,M:0.6%,n:1367	InsectBase	Saprophagous	Detritivore_Fruits	Hexapoda	Insecta	Pterygota	Diptera	Drosophilidae	Drosophila	Holometabolous
Drosophila busckii	IBG_00266	GCA_011750605.1	Chromosome	C:97.6%[S:96.4%,D:1.2%],F:0.4%,M:2.0%,n:1367	InsectBase_CAZy	Saprophagous	Detritivore_Fruits	Hexapoda	Insecta	Pterygota	Diptera	Drosophilidae	Drosophila	Holometabolous
Drosophila carrolli	IBG_00267	GCA_018152295.1	Contig	C:98.8%[S:98.2%,D:0.6%],F:0.1%,M:1.1%,n:1367	InsectBase	Saprophagous	Detritivore_Fruits	Hexapoda	Insecta	Pterygota	Diptera	Drosophilidae	Drosophila	Holometabolous
Drosophila elegans	IBG_00268	GCA_011057505.1	Chromosome	C:99.0%[S:5.6%,D:93.4%],F:0.4%,M:0.6%,n:1367	InsectBase	Saprophagous	Detritivore_Fruits	Hexapoda	Insecta	Pterygota	Diptera	Drosophilidae	Drosophila	Holometabolous
Drosophila equinoxialis	IBG_00269	GCA_018150345.1	Contig	C:98.4%[S:96.2%,D:2.2%],F:0.5%,M:1.1%,n:1367	InsectBase	Saprophagous	Detritivore_Fruits	Hexapoda	Insecta	Pterygota	Diptera	Drosophilidae	Drosophila	Holometabolous
Drosophila ercepeae	IBG_00270	GCA_018150545.1	Contig	C:98.4%[S:97.4%,D:1.0%],F:0.3%,M:1.3%,n:1367	InsectBase	Saprophagous	Detritivore_Fruits	Hexapoda	Insecta	Pterygota	Diptera	Drosophilidae	Drosophila	Holometabolous
Drosophila eugracilis	IBG_00272	GCA_018153835.1	Contig	C:99.1%[S:98.4%,D:0.7%],F:0.2%,M:0.7%,n:1367	InsectBase	Saprophagous	Detritivore_Fruits	Hexapoda	Insecta	Pterygota	Diptera	Drosophilidae	Drosophila	Holometabolous
Drosophila ficusphila	IBG_00273	GCA_018152265.1	Contig	C:99.6%[S:98.7%,D:0.9%],F:0.0%,M:0.4%,n:1367	InsectBase	Saprophagous	Detritivore_Fruits	Hexapoda	Insecta	Pterygota	Diptera	Drosophilidae	Drosophila	Holometabolous
Drosophila funebris	IBG_00274	GCA_018901825.1	Contig	C:99.3%[S:98.6%,D:0.7%],F:0.1%,M:0.6%,n:1367	InsectBase	Saprophagous	Detritivore_Fruits	Hexapoda	Insecta	Pterygota	Diptera	Drosophilidae	Drosophila	Holometabolous
Drosophila fuyamai	IBG_00275	GCA_018153365.1	Contig	C:99.6%[S:98.6%,D:1.0%],F:0.0%,M:0.4%,n:1367	InsectBase	Saprophagous	Detritivore_Fruits	Hexapoda	Insecta	Pterygota	Diptera	Drosophilidae	Drosophila	Holometabolous
Drosophila grimshawi	IBG_00276	GCA_018153295.1	Contig	C:99.4%[S:98.1%,D:1.3%],F:0.1%,M:0.5%,n:1367	InsectBase	Saprophagous	Detritivore_Fruits	Hexapoda	Insecta	Pterygota	Diptera	Drosophilidae	Drosophila	Holometabolous
Drosophila guanche	IBG_00277	GCA_900245975.1	Scaffold	C:99.3%[S:98.6%,D:0.7%],F:0.4%,M:0.3%,n:1367	NCBI	Saprophagous	Detritivore_Fruits	Hexapoda	Insecta	Pterygota	Diptera	Drosophilidae	Drosophila	Holometabolous
Drosophila gunungcola	IBG_00278	GCA_011057485.1	Scaffold	C:99.1%[S:98.6%,D:0.5%],F:0.1%,M:0.8%,n:1367	NCBI	Saprophagous	Detritivore_Fruits	Hexapoda	Insecta	Pterygota	Diptera	Drosophilidae	Drosophila	Holometabolous
Drosophila hydei	IBG_00279	GCA_003285905.2	Contig	C:99.1%[S:96.9%,D:2.2%],F:0.1%,M:0.8%,n:1367	InsectBase	Saprophagous	Detritivore_Fruits	Hexapoda	Insecta	Pterygota	Diptera	Drosophilidae	Drosophila	Holometabolous
Drosophila immigrans	IBG_00280	GCA_018153375.1	Contig	C:99.4%[S:98.1%,D:1.3%],F:0.1%,M:0.5%,n:1367	InsectBase	Saprophagous	Detritivore_Fruits	Hexapoda	Insecta	Pterygota	Diptera	Drosophilidae	Drosophila	Holometabolous
Drosophila innubila	IBG_00281	GCA_004354385.1	Chromosome	C:99.1%[S:97.8%,D:1.3%],F:0.2%,M:0.7%,n:1367	InsectBase	Saprophagous	Detritivore_Fruits	Hexapoda	Insecta	Pterygota	Diptera	Drosophilidae	Drosophila	Holometabolous
Drosophila insularis	IBG_00282	GCA_018903935.1	Contig	C:99.6%[S:98.1%,D:1.5%],F:0.1%,M:0.3%,n:1367	InsectBase	Saprophagous	Detritivore_Fruits	Hexapoda	Insecta	Pterygota	Diptera	Drosophilidae	Drosophila	Holometabolous
Drosophila ironensis	-	GCA_021223825.1	Scaffold	-	NCBI	Saprophagous	Detritivore_Fruits	Hexapoda	Insecta	Pterygota	Diptera	Drosophilidae	Drosophila	Holometabolous
Drosophila jambulina	IBG_00283	GCA_018152175.1	Contig	C:99.6%[S:98.6%,D:1.0%],F:0.0%,M:0.4%,n:1367	InsectBase	Saprophagous	Detritivore_Fruits	Hexapoda	Insecta	Pterygota	Diptera	Drosophilidae	Drosophila	Holometabolous
Drosophila kanapiae	IBG_00284	GCA_008042475.1	Scaffold	C:99.2%[S:98.0%,D:1.2%],F:0.3%,M:0.5%,n:1367	InsectBase	Saprophagous	Detritivore_Fruits	Hexapoda	Insecta	Pterygota	Diptera	Drosophilidae	Drosophila	Holometabolous
Drosophila kikkawai	IBG_00285	GCA_018152535.1	Contig	C:99.5%[S:98.3%,D:1.2%],F:0.1%,M:0.4%,n:1367	InsectBase	Saprophagous	Detritivore_Fruits	Hexapoda	Insecta	Pterygota	Diptera	Drosophilidae	Drosophila	Holometabolous
Drosophila kurseongensis	IBG_00286	GCA_018153305.1	Contig	C:99.2%[S:98.5%,D:0.7%],F:0.1%,M:0.7%,n:1367	InsectBase	Saprophagous	Detritivore_Fruits	Hexapoda	Insecta	Pterygota	Diptera	Drosophilidae	Drosophila	Holometabolous
Drosophila lacertosa	IBG_00287	GCA_004143845.1	Scaffold	C:98.1%[S:97.1%,D:1.0%],F:0.6%,M:1.3%,n:1367	InsectBase	Saprophagous	Detritivore_Fruits	Hexapoda	Insecta	Pterygota	Diptera	Drosophilidae	Drosophila	Holometabolous
Drosophila lacteicornis	IBG_00288	GCA_008044355.1	Scaffold	C:98.7%[S:97.1%,D:1.6%],F:0.7%,M:0.6%,n:1367	InsectBase	Saprophagous	Detritivore_Fruits	Hexapoda	Insecta	Pterygota	Diptera	Drosophilidae	Drosophila	Holometabolous
Drosophila leontia	IBG_00289	GCA_008042735.1	Scaffold	C:98.7%[S:94.6%,D:4.1%],F:0.2%,M:1.1%,n:1367	InsectBase	Saprophagous	Detritivore_Fruits	Hexapoda	Insecta	Pterygota	Diptera	Drosophilidae	Drosophila	Holometabolous
Drosophila littoralis	IBG_00290	GCA_018903485.1	Scaffold	C:97.8%[S:96.8%,D:1.0%],F:0.3%,M:1.9%,n:1367	InsectBase	Saprophagous	Detritivore_Fruits	Hexapoda	Insecta	Pterygota	Diptera	Drosophilidae	Drosophila	Holometabolous
Drosophila lowei	IBG_00291	GCA_008121275.1	Chromosome	C:97.4%[S:95.7%,D:1.7%],F:0.1%,M:2.5%,n:1367	InsectBase	Saprophagous	Detritivore_Fruits	Hexapoda	Insecta	Pterygota	Diptera	Drosophilidae	Drosophila	Holometabolous
Drosophila malerkotliana	IBG_00292	GCA_018153235.1	Contig	C:99.3%[S:98.3%,D:1.0%],F:0.1%,M:0.6%,n:1367	InsectBase	Saprophagous	Detritivore_Fruits	Hexapoda	Insecta	Pterygota	Diptera	Drosophilidae	Drosophila	Holometabolous
Drosophila mauritiana	IBG_00293	GCA_004382145.1	Chromosome	C:99.9%[S:99.2%,D:0.7%],F:0.0%,M:0.1%,n:1367	InsectBase	Saprophagous	Detritivore_Fruits	Hexapoda	Insecta	Pterygota	Diptera	Drosophilidae	Drosophila	Holometabolous
Drosophila mayri	IBG_00294	GCA_008042485.1	Scaffold	C:99.0%[S:98.0%,D:1.0%],F:0.2%,M:0.8%,n:1367	InsectBase	Saprophagous	Detritivore_Fruits	Hexapoda	Insecta	Pterygota	Diptera	Drosophilidae	Drosophila	Holometabolous
Drosophila melanica	IBG_00295	GCA_004143765.1	Scaffold	C:98.8%[S:97.7%,D:1.1%],F:0.5%,M:0.7%,n:1367	InsectBase	Saprophagous	Detritivore_Fruits	Hexapoda	Insecta	Pterygota	Diptera	Drosophilidae	Drosophila	Holometabolous
Drosophila melanogaster	IBG_00296	GCA_000001215.4	Chromosome	C:99.9%[S:99.3%,D:0.6%],F:0.0%,M:0.1%,n:1367	NCBI_CAZy	Saprophagous	Detritivore_Fruits	Hexapoda	Insecta	Pterygota	Diptera	Drosophilidae	Drosophila	Holometabolous
Drosophila micromelanica	IBG_00297	GCA_004143905.1	Scaffold	C:98.6%[S:97.7%,D:0.9%],F:0.2%,M:1.2%,n:1367	InsectBase	Saprophagous	Detritivore_Fruits	Hexapoda	Insecta	Pterygota	Diptera	Drosophilidae	Drosophila	Holometabolous
Drosophila miranda	IBG_00298	GCA_003369915.2	Chromosome	C:99.5%[S:84.9%,D:14.6%],F:0.1%,M:0.4%,n:1367	InsectBase	Saprophagous	Detritivore_Fruits	Hexapoda	Insecta	Pterygota	Diptera	Drosophilidae	Drosophila	Holometabolous
Drosophila mojavensis	IBG_00299	GCA_018153725.1	Contig	C:99.2%[S:98.1%,D:1.1%],F:0.1%,M:0.7%,n:1367	InsectBase	Saprophagous	Detritivore_Fruits	Hexapoda	Insecta	Pterygota	Diptera	Drosophilidae	Drosophila	Holometabolous
Drosophila montana	IBG_00300	GCA_003086615.1	Scaffold	C:96.4%[S:95.5%,D:0.9%],F:1.5%,M:2.1%,n:1367	InsectBase	Saprophagous	Detritivore_Fruits	Hexapoda	Insecta	Pterygota	Diptera	Drosophilidae	Drosophila	Holometabolous
Drosophila murphyi	IBG_00301	GCA_018904325.1	Contig	C:99.3%[S:98.3%,D:1.0%],F:0.2%,M:0.5%,n:1367	InsectBase	Saprophagous	Detritivore_Fruits	Hexapoda	Insecta	Pterygota	Diptera	Drosophilidae	Drosophila	Holometabolous
Drosophila nasuta	IBG_00302	GCA_017165715.1	Contig	C:96.5%[S:95.8%,D:0.7%],F:2.1%,M:1.4%,n:1367	InsectBase	Saprophagous	Detritivore_Fruits	Hexapoda	Insecta	Pterygota	Diptera	Drosophilidae	Drosophila	Holometabolous
Drosophila navojoa	IBG_00303	GCA_001654015.2	Scaffold	C:98.2%[S:97.3%,D:0.9%],F:0.4%,M:1.4%,n:1367	NCBI	Saprophagous	Detritivore_Fruits	Hexapoda	Insecta	Pterygota	Diptera	Drosophilidae	Drosophila	Holometabolous
Drosophila nebulosa	IBG_00304	GCA_018150735.1	Contig	C:99.4%[S:98.2%,D:1.2%],F:0.1%,M:0.5%,n:1367	InsectBase	Saprophagous	Detritivore_Fruits	Hexapoda	Insecta	Pterygota	Diptera	Drosophilidae	Drosophila	Holometabolous
Drosophila neocordata	IBG_00305	GCA_018903615.1	Scaffold	C:99.6%[S:98.2%,D:1.4%],F:0.1%,M:0.3%,n:1367	InsectBase	Saprophagous	Detritivore_Fruits	Hexapoda	Insecta	Pterygota	Diptera	Drosophilidae	Drosophila	Holometabolous
Drosophila neonasuta	IBG_00306	GCA_005889595.1	Scaffold	C:88.7%[S:87.6%,D:1.1%],F:5.6%,M:5.7%,n:1367	InsectBase	Saprophagous	Detritivore_Fruits	Hexapoda	Insecta	Pterygota	Diptera	Drosophilidae	Drosophila	Holometabolous
Drosophila nigromelanica	IBG_00307	GCA_004149445.1	Scaffold	C:99.0%[S:97.9%,D:1.1%],F:0.1%,M:0.9%,n:1367	InsectBase	Saprophagous	Detritivore_Fruits	Hexapoda	Insecta	Pterygota	Diptera	Drosophilidae	Drosophila	Holometabolous
Drosophila nikananu	IBG_00308	GCA_008042635.1	Scaffold	C:98.9%[S:96.3%,D:2.6%],F:0.4%,M:0.7%,n:1367	InsectBase	Saprophagous	Detritivore_Fruits	Hexapoda	Insecta	Pterygota	Diptera	Drosophilidae	Drosophila	Holometabolous
Drosophila novamexicana	IBG_00309	GCA_003285875.3	Contig	C:98.6%[S:97.2%,D:1.4%],F:0.1%,M:1.3%,n:1367	InsectBase	Saprophagous	Detritivore_Fruits	Hexapoda	Insecta	Pterygota	Diptera	Drosophilidae	Drosophila	Holometabolous
Drosophila obscura	IBG_00310	GCA_018151105.1	Contig	C:99.5%[S:98.5%,D:1.0%],F:0.1%,M:0.4%,n:1367	InsectBase	Saprophagous	Detritivore_Fruits	Hexapoda	Insecta	Pterygota	Diptera	Drosophilidae	Drosophila	Holometabolous
Drosophila orena	IBG_00311	GCA_005876975.1	Contig	C:98.4%[S:92.8%,D:5.6%],F:0.0%,M:1.6%,n:1367	InsectBase	Saprophagous	Detritivore_Fruits	Hexapoda	Insecta	Pterygota	Diptera	Drosophilidae	Drosophila	Holometabolous
Drosophila oshimai	IBG_00312	GCA_018150695.1	Contig	C:99.2%[S:97.7%,D:1.5%],F:0.1%,M:0.7%,n:1367	InsectBase	Saprophagous	Detritivore_Fruits	Hexapoda	Insecta	Pterygota	Diptera	Drosophilidae	Drosophila	Holometabolous
Drosophila pandora	-	GCA_021223865.1	Scaffold	-	NCBI	Saprophagous	Detritivore_Fruits	Hexapoda	Insecta	Pterygota	Diptera	Drosophilidae	Drosophila	Holometabolous
Drosophila parabipectinata	IBG_00313	GCA_018153455.1	Contig	C:99.2%[S:98.1%,D:1.1%],F:0.2%,M:0.6%,n:1367	InsectBase	Saprophagous	Detritivore_Fruits	Hexapoda	Insecta	Pterygota	Diptera	Drosophilidae	Drosophila	Holometabolous
Drosophila parvula	IBG_00314	GCA_018904695.1	Contig	C:95.8%[S:95.3%,D:0.5%],F:2.7%,M:1.5%,n:1367	InsectBase	Saprophagous	Detritivore_Fruits	Hexapoda	Insecta	Pterygota	Diptera	Drosophilidae	Drosophila	Holometabolous
Drosophila paulistorum	IBG_00315	GCA_018152135.1	Contig	C:99.7%[S:98.0%,D:1.7%],F:0.1%,M:0.2%,n:1367	InsectBase	Saprophagous	Detritivore_Fruits	Hexapoda	Insecta	Pterygota	Diptera	Drosophilidae	Drosophila	Holometabolous
Drosophila pectinifera	IBG_00316	GCA_008042775.1	Scaffold	C:99.5%[S:98.5%,D:1.0%],F:0.1%,M:0.4%,n:1367	InsectBase	Saprophagous	Detritivore_Fruits	Hexapoda	Insecta	Pterygota	Diptera	Drosophilidae	Drosophila	Holometabolous
Drosophila persimilis	IBG_00317	GCA_003286085.2	Contig	C:99.5%[S:97.4%,D:2.1%],F:0.1%,M:0.4%,n:1367	InsectBase	Saprophagous	Detritivore_Fruits	Hexapoda	Insecta	Pterygota	Diptera	Drosophilidae	Drosophila	Holometabolous
Drosophila prosaltans	IBG_00318	GCA_018151275.1	Contig	C:99.5%[S:98.0%,D:1.5%],F:0.1%,M:0.4%,n:1367	InsectBase	Saprophagous	Detritivore_Fruits	Hexapoda	Insecta	Pterygota	Diptera	Drosophilidae	Drosophila	Holometabolous
Drosophila pruinosa	IBG_00319	GCA_018150935.1	Contig	C:99.3%[S:98.0%,D:1.3%],F:0.0%,M:0.7%,n:1367	InsectBase	Saprophagous	Detritivore_Fruits	Hexapoda	Insecta	Pterygota	Diptera	Drosophilidae	Drosophila	Holometabolous
Drosophila pseudoananassae	IBG_00320	GCA_018153035.1	Contig	C:99.4%[S:98.3%,D:1.1%],F:0.0%,M:0.6%,n:1367	InsectBase	Saprophagous	Detritivore_Fruits	Hexapoda	Insecta	Pterygota	Diptera	Drosophilidae	Drosophila	Holometabolous
Drosophila pseudoobscura	IBG_00321	GCA_009870125.2	Chromosome	C:99.5%[S:98.1%,D:1.4%],F:0.1%,M:0.4%,n:1367	InsectBase	Saprophagous	Detritivore_Fruits	Hexapoda	Insecta	Pterygota	Diptera	Drosophilidae	Drosophila	Holometabolous
Drosophila pseudotakahashii	-	GCA_021223935.1	Scaffold	-	NCBI	Saprophagous	Detritivore_Fruits	Hexapoda	Insecta	Pterygota	Diptera	Drosophilidae	Drosophila	Holometabolous
Drosophila punjabiensis	IBG_00322	GCA_008042585.1	Scaffold	C:99.0%[S:92.3%,D:6.7%],F:0.0%,M:1.0%,n:1367	InsectBase	Saprophagous	Detritivore_Fruits	Hexapoda	Insecta	Pterygota	Diptera	Drosophilidae	Drosophila	Holometabolous
Drosophila quadrilineata	IBG_00323	GCA_018150725.1	Contig	C:99.2%[S:98.5%,D:0.7%],F:0.1%,M:0.7%,n:1367	InsectBase	Saprophagous	Detritivore_Fruits	Hexapoda	Insecta	Pterygota	Diptera	Drosophilidae	Drosophila	Holometabolous
Drosophila repleta	IBG_00324	GCA_018903745.1	Contig	C:99.5%[S:98.6%,D:0.9%],F:0.0%,M:0.5%,n:1367	InsectBase	Saprophagous	Detritivore_Fruits	Hexapoda	Insecta	Pterygota	Diptera	Drosophilidae	Drosophila	Holometabolous
Drosophila repletoides	IBG_00325	GCA_018150835.1	Contig	C:99.3%[S:98.1%,D:1.2%],F:0.0%,M:0.7%,n:1367	InsectBase	Saprophagous	Detritivore_Fruits	Hexapoda	Insecta	Pterygota	Diptera	Drosophilidae	Drosophila	Holometabolous
Drosophila rhopaloa	IBG_00326	GCA_018152115.1	Contig	C:98.9%[S:98.2%,D:0.7%],F:0.0%,M:1.1%,n:1367	InsectBase	Saprophagous	Detritivore_Fruits	Hexapoda	Insecta	Pterygota	Diptera	Drosophilidae	Drosophila	Holometabolous
Drosophila robusta	IBG_00327	GCA_004143805.1	Scaffold	C:97.4%[S:95.4%,D:2.0%],F:0.7%,M:1.9%,n:1367	InsectBase	Saprophagous	Detritivore_Fruits	Hexapoda	Insecta	Pterygota	Diptera	Drosophilidae	Drosophila	Holometabolous
Drosophila rubida	-	GCA_021223945.1	Scaffold	-	NCBI	Saprophagous	Detritivore_Fruits	Hexapoda	Insecta	Pterygota	Diptera	Drosophilidae	Drosophila	Holometabolous
Drosophila rufa	IBG_00328	GCA_018153105.1	Contig	C:99.0%[S:97.8%,D:1.2%],F:0.1%,M:0.9%,n:1367	InsectBase	Saprophagous	Detritivore_Fruits	Hexapoda	Insecta	Pterygota	Diptera	Drosophilidae	Drosophila	Holometabolous
Drosophila saltans	IBG_00329	GCA_018903575.1	Contig	C:99.5%[S:97.9%,D:1.6%],F:0.1%,M:0.4%,n:1367	InsectBase	Saprophagous	Detritivore_Fruits	Hexapoda	Insecta	Pterygota	Diptera	Drosophilidae	Drosophila	Holometabolous
Drosophila santomea	IBG_00330	GCA_016746245.1	Chromosome	C:99.5%[S:98.9%,D:0.6%],F:0.2%,M:0.3%,n:1367	InsectBase	Saprophagous	Detritivore_Fruits	Hexapoda	Insecta	Pterygota	Diptera	Drosophilidae	Drosophila	Holometabolous
Drosophila sechellia	IBG_00331	GCA_004382195.1	Chromosome	C:99.8%[S:98.8%,D:1.0%],F:0.0%,M:0.2%,n:1367	InsectBase	Saprophagous	Detritivore_Fruits	Hexapoda	Insecta	Pterygota	Diptera	Drosophilidae	Drosophila	Holometabolous
Drosophila seguyi	IBG_00332	GCA_008042675.1	Scaffold	C:99.0%[S:97.3%,D:1.7%],F:0.1%,M:0.9%,n:1367	InsectBase	Saprophagous	Detritivore_Fruits	Hexapoda	Insecta	Pterygota	Diptera	Drosophilidae	Drosophila	Holometabolous
Drosophila serrata	IBG_00333	GCA_002093755.1	Contig	C:99.2%[S:97.1%,D:2.1%],F:0.4%,M:0.4%,n:1367	InsectBase	Saprophagous	Detritivore_Fruits	Hexapoda	Insecta	Pterygota	Diptera	Drosophilidae	Drosophila	Holometabolous
Drosophila setifemur	-	GCA_021224005.1	Scaffold	-	NCBI	Saprophagous	Detritivore_Fruits	Hexapoda	Insecta	Pterygota	Diptera	Drosophilidae	Drosophila	Holometabolous
Drosophila simulans	IBG_00334	GCA_016746395.1	Chromosome	C:100.0%[S:99.1%,D:0.9%],F:0.0%,M:0.0%,n:1367	InsectBase	Saprophagous	Detritivore_Fruits	Hexapoda	Insecta	Pterygota	Diptera	Drosophilidae	Drosophila	Holometabolous
Drosophila sproati	IBG_00335	GCA_018904355.1	Contig	C:99.4%[S:98.3%,D:1.1%],F:0.2%,M:0.4%,n:1367	InsectBase	Saprophagous	Detritivore_Fruits	Hexapoda	Insecta	Pterygota	Diptera	Drosophilidae	Drosophila	Holometabolous
Drosophila sturtevanti	IBG_00336	GCA_018150375.1	Contig	C:99.4%[S:98.6%,D:0.8%],F:0.2%,M:0.4%,n:1367	InsectBase	Saprophagous	Detritivore_Fruits	Hexapoda	Insecta	Pterygota	Diptera	Drosophilidae	Drosophila	Holometabolous
Drosophila subobscura	IBG_00337	GCA_008121235.1	Chromosome	C:99.6%[S:98.9%,D:0.7%],F:0.0%,M:0.4%,n:1367	InsectBase	Saprophagous	Detritivore_Fruits	Hexapoda	Insecta	Pterygota	Diptera	Drosophilidae	Drosophila	Holometabolous
Drosophila subpulchrella	IBG_00338	GCA_014743375.2	Chromosome	C:99.6%[S:98.5%,D:1.1%],F:0.2%,M:0.2%,n:1367	InsectBase	Saprophagous	Detritivore_Fruits	Hexapoda	Insecta	Pterygota	Diptera	Drosophilidae	Drosophila	Holometabolous
Drosophila sucinea	IBG_00339	GCA_018150745.1	Contig	C:99.4%[S:98.4%,D:1.0%],F:0.2%,M:0.4%,n:1367	InsectBase	Saprophagous	Detritivore_Fruits	Hexapoda	Insecta	Pterygota	Diptera	Drosophilidae	Drosophila	Holometabolous
Drosophila suzukii	IBG_00340	GCA_013340165.1	Chromosome	C:97.5%[S:94.4%,D:3.1%],F:1.1%,M:1.4%,n:1367	InsectBase	Saprophagous	Detritivore_Fruits	Hexapoda	Insecta	Pterygota	Diptera	Drosophilidae	Drosophila	Holometabolous
Drosophila takahashii	IBG_00341	GCA_018152695.1	Contig	C:98.6%[S:97.9%,D:0.7%],F:0.1%,M:1.3%,n:1367	InsectBase	Saprophagous	Detritivore_Fruits	Hexapoda	Insecta	Pterygota	Diptera	Drosophilidae	Drosophila	Holometabolous
Drosophila tani	IBG_00342	GCA_008042535.1	Scaffold	C:98.8%[S:94.6%,D:4.2%],F:0.4%,M:0.8%,n:1367	InsectBase	Saprophagous	Detritivore_Fruits	Hexapoda	Insecta	Pterygota	Diptera	Drosophilidae	Drosophila	Holometabolous
Drosophila teissieri	IBG_00343	GCA_016746235.1	Chromosome	C:98.4%[S:97.9%,D:0.5%],F:0.6%,M:1.0%,n:1367	InsectBase	Saprophagous	Detritivore_Fruits	Hexapoda	Insecta	Pterygota	Diptera	Drosophilidae	Drosophila	Holometabolous
Drosophila triauraria	IBG_00344	GCA_014170255.2	Chromosome	C:95.0%[S:93.2%,D:1.8%],F:0.7%,M:4.3%,n:1367	InsectBase	Saprophagous	Detritivore_Fruits	Hexapoda	Insecta	Pterygota	Diptera	Drosophilidae	Drosophila	Holometabolous
Drosophila tristis	IBG_00345	GCA_018150885.1	Contig	C:98.2%[S:97.6%,D:0.6%],F:0.2%,M:1.6%,n:1367	InsectBase	Saprophagous	Detritivore_Fruits	Hexapoda	Insecta	Pterygota	Diptera	Drosophilidae	Drosophila	Holometabolous
Drosophila tropicalis	IBG_00346	GCA_018151085.1	Contig	C:99.1%[S:98.1%,D:1.0%],F:0.4%,M:0.5%,n:1367	InsectBase	Saprophagous	Detritivore_Fruits	Hexapoda	Insecta	Pterygota	Diptera	Drosophilidae	Drosophila	Holometabolous
Drosophila truncata	IBG_00347	GCA_008042515.1	Scaffold	C:99.2%[S:98.2%,D:1.0%],F:0.2%,M:0.6%,n:1367	InsectBase	Saprophagous	Detritivore_Fruits	Hexapoda	Insecta	Pterygota	Diptera	Drosophilidae	Drosophila	Holometabolous
Drosophila tsacasi	IBG_00348	GCA_018904565.1	Scaffold	C:96.2%[S:95.3%,D:0.9%],F:1.6%,M:2.2%,n:1367	InsectBase	Saprophagous	Detritivore_Fruits	Hexapoda	Insecta	Pterygota	Diptera	Drosophilidae	Drosophila	Holometabolous
Drosophila varians	IBG_00349	GCA_018150405.1	Contig	C:99.3%[S:98.7%,D:0.6%],F:0.2%,M:0.5%,n:1367	InsectBase	Saprophagous	Detritivore_Fruits	Hexapoda	Insecta	Pterygota	Diptera	Drosophilidae	Drosophila	Holometabolous
Drosophila virilis	IBG_00350	GCA_007989325.2	Chromosome	C:99.5%[S:98.3%,D:1.2%],F:0.1%,M:0.4%,n:1367	InsectBase	Saprophagous	Detritivore_Fruits	Hexapoda	Insecta	Pterygota	Diptera	Drosophilidae	Drosophila	Holometabolous
Drosophila vulcana	IBG_00351	GCA_008042555.1	Scaffold	C:99.1%[S:97.1%,D:2.0%],F:0.2%,M:0.7%,n:1367	InsectBase	Saprophagous	Detritivore_Fruits	Hexapoda	Insecta	Pterygota	Diptera	Drosophilidae	Drosophila	Holometabolous
Drosophila watanabei	IBG_00352	GCA_008042575.1	Scaffold	C:98.8%[S:91.6%,D:7.2%],F:0.4%,M:0.8%,n:1367	InsectBase	Saprophagous	Detritivore_Fruits	Hexapoda	Insecta	Pterygota	Diptera	Drosophilidae	Drosophila	Holometabolous
Drosophila willistoni	IBG_00353	GCA_018902025.1	Chromosome	C:99.5%[S:98.1%,D:1.4%],F:0.3%,M:0.2%,n:1367	InsectBase	Saprophagous	Detritivore_Fruits	Hexapoda	Insecta	Pterygota	Diptera	Drosophilidae	Drosophila	Holometabolous
Drosophila yakuba	IBG_00354	GCA_016746365.1	Chromosome	C:99.8%[S:99.2%,D:0.6%],F:0.0%,M:0.2%,n:1367	InsectBase	Saprophagous	Detritivore_Fruits	Hexapoda	Insecta	Pterygota	Diptera	Drosophilidae	Drosophila	Holometabolous
Dufourea novaeangliae	IBG_00356	GCA_001272555.1	Scaffold	C:99.0%[S:98.7%,D:0.3%],F:0.5%,M:0.5%,n:1367	NCBI	Herbivorous	Pollen_Nectar	Hexapoda	Insecta	Pterygota	Hymenoptera	Halictidae	Dufourea	Holometabolous
Eciton burchellii	-	GCA_020341155.1	Scaffold	-	NCBI	Carnivorous	Predator	Hexapoda	Insecta	Pterygota	Hymenoptera	Formicidae	Eciton	Holometabolous
Ectropis grisescens	IBG_00357	GCA_017562165.1	Chromosome	C:96.4%[S:95.7%,D:0.7%],F:1.2%,M:2.4%,n:1367	InsectBase	Herbivorous	Leaves_Stems_Roots	Hexapoda	Insecta	Pterygota	Lepidoptera	Geometridae	Ectropis	Holometabolous
Elaeidobius kamerunicus	IBG_00358	GCA_014849505.1	Scaffold	C:49.3%[S:49.1%,D:0.2%],F:31.5%,M:19.2%,n:1367	InsectBase	Herbivorous	Flowers_Fruits	Hexapoda	Insecta	Pterygota	Coleoptera	Curculionidae	Elaeidobius	Holometabolous
Endotricha flammealis	IBG_00361	GCA_905163395.1	Chromosome	C:98.3%[S:97.7%,D:0.6%],F:0.4%,M:1.3%,n:1367	InsectBase	Herbivorous	Leaves_Stems_Roots	Hexapoda	Insecta	Pterygota	Lepidoptera	Pyralidae	Endotricha	Holometabolous
Ennomos fuscantarius	IBG_00362	GCA_905220475.1	Chromosome	C:98.5%[S:98.1%,D:0.4%],F:0.3%,M:1.2%,n:1367	InsectBase	Herbivorous	Leaves_Stems_Roots	Hexapoda	Insecta	Pterygota	Lepidoptera	Geometridae	Ennomos	Holometabolous
Epargyreus clarus	IBG_00363	GCA_014595695.2	Contig	C:88.3%[S:78.8%,D:9.5%],F:0.5%,M:11.2%,n:1367	InsectBase	Herbivorous	Leaves_Stems_Roots	Hexapoda	Insecta	Pterygota	Lepidoptera	Hesperiidae	Epargyreus	Holometabolous
Ephemera danica	IBG_00364	GCA_000507165.2	Scaffold	C:96.6%[S:94.0%,D:2.6%],F:1.2%,M:2.2%,n:1367	NCBI	Saprophagous	Detritivore_Decaying_Material	Hexapoda	Insecta	Pterygota	Ephemeroptera	Ephemeridae	Ephemera	Hemimetabolous
Ephydra gracilis	IBG_00366	GCA_001014675.1	Scaffold	C:90.2%[S:89.8%,D:0.4%],F:4.2%,M:5.6%,n:1367	InsectBase	Omnivorous	Filter_feeding	Hexapoda	Insecta	Pterygota	Diptera	Ephydridae	Ephydra	Holometabolous
Erannis defoliaria	IBG_00367	GCA_905404285.1	Chromosome	C:98.3%[S:97.8%,D:0.5%],F:0.4%,M:1.3%,n:1367	InsectBase	Herbivorous	Leaves_Stems_Roots	Hexapoda	Insecta	Pterygota	Lepidoptera	Geometridae	Erannis	Holometabolous
Eriosoma lanigerum	IBG_00369	GCA_013282895.1	Chromosome	C:96.9%[S:95.2%,D:1.7%],F:0.3%,M:2.8%,n:1367	InsectBase	Herbivorous	Leaves_Stems_Roots	Hexapoda	Insecta	Pterygota	Hemiptera	Pemphigidae	Eriosoma	Hemimetabolous
Eristalis dimidiata	IBG_00370	GCA_001015145.1	Scaffold	C:35.6%[S:35.5%,D:0.1%],F:19.4%,M:45.0%,n:1367	InsectBase	Omnivorous	Filter_feeding	Hexapoda	Insecta	Pterygota	Diptera	Syrphidae	Eristalis	Holometabolous
Eristalis tenax	IBG_00372	GCA_905231855.1	Chromosome	C:98.9%[S:98.0%,D:0.9%],F:0.4%,M:0.7%,n:1367	InsectBase	Omnivorous	Filter_feeding	Hexapoda	Insecta	Pterygota	Diptera	Syrphidae	Eristalis	Holometabolous
Erynnis tages	IBG_00373	GCA_905147235.1	Chromosome	C:98.5%[S:98.0%,D:0.5%],F:0.4%,M:1.1%,n:1367	InsectBase	Herbivorous	Leaves_Stems_Roots	Hexapoda	Insecta	Pterygota	Lepidoptera	Hesperiidae	Erynnis	Holometabolous
Eufriesea mexicana	IBG_00374	GCA_001483705.1	Scaffold	C:98.4%[S:96.9%,D:1.5%],F:0.5%,M:1.1%,n:1367	NCBI	Herbivorous	Pollen_Nectar	Hexapoda	Insecta	Pterygota	Hymenoptera	Apidae	Eufriesea	Holometabolous
Euglossa dilemma	IBG_00375	GCA_002201625.1	Scaffold	C:93.9%[S:92.1%,D:1.8%],F:2.7%,M:3.4%,n:1367	InsectBase	Herbivorous	Pollen_Nectar	Hexapoda	Insecta	Pterygota	Hymenoptera	Apidae	Euglossa	Holometabolous
Eumacrocentrus americanus	IBG_00376	GCA_018902335.1	Scaffold	C:91.9%[S:91.1%,D:0.8%],F:5.0%,M:3.1%,n:1367	InsectBase	Carnivorous	Parasitoid	Hexapoda	Insecta	Pterygota	Hymenoptera	Braconidae	Eumacrocentrus	Holometabolous
Eumeta japonica	-	GCA_005406025.1	Scaffold	-	NCBI	Herbivorous	Leaves_Stems_Roots	Hexapoda	Insecta	Pterygota	Lepidoptera	Psychidae	Eumeta	Holometabolous
Eupelmus annulatus	IBG_00379	GCA_900480025.1	Scaffold	C:94.9%[S:93.9%,D:1.0%],F:2.6%,M:2.5%,n:1367	InsectBase	Carnivorous	Parasitoid	Hexapoda	Insecta	Pterygota	Hymenoptera	Eupelmidae	Eupelmus	Holometabolous
Eupelmus urozonus	IBG_00380	GCA_900480035.1	Scaffold	C:94.9%[S:93.9%,D:1.0%],F:2.6%,M:2.5%,n:1367	InsectBase	Carnivorous	Parasitoid	Hexapoda	Insecta	Pterygota	Hymenoptera	Eupelmidae	Eupelmus	Holometabolous
Eupristina koningsbergeri	IBG_00381	GCA_018907245.1	Scaffold	C:96.6%[S:95.8%,D:0.8%],F:0.4%,M:3.0%,n:1367	InsectBase	Herbivorous	Flowers_Fruits	Hexapoda	Insecta	Pterygota	Hymenoptera	Agaonidae	Eupristina	Holometabolous
Eupristina verticillata	IBG_00382	None	Scaffold	C:87.0%[S:85.7%,D:1.3%],F:1.0%,M:12.0%,n:1367	InsectBase	Herbivorous	Flowers_Fruits	Hexapoda	Insecta	Pterygota	Hymenoptera	Agaonidae	Eupristina	Holometabolous
Euroglyphus maynei	-	GCA_002135145.1	Scaffold	-	NCBI	Saprophagous	Detritivore_Decaying_Material	Chelicerata	Euchelicerata	Arachnida	Sarcoptiformes	Pyroglyphidae	Euroglyphus	Ametabolous
Eurytoma adleriae	IBG_00384	GCA_900480045.1	Scaffold	C:94.2%[S:93.0%,D:1.2%],F:2.9%,M:2.9%,n:1367	InsectBase	Carnivorous	Parasitoid	Hexapoda	Insecta	Pterygota	Hymenoptera	Eurytomidae	Eurytoma	Holometabolous
Eurytoma brunniventris	IBG_00385	GCA_900475205.1	Scaffold	C:93.1%[S:92.0%,D:1.1%],F:3.2%,M:3.7%,n:1367	InsectBase	Carnivorous	Parasitoid	Hexapoda	Insecta	Pterygota	Hymenoptera	Eurytomidae	Eurytoma	Holometabolous
Eutreta diana	IBG_00387	GCA_001015115.1	Scaffold	C:35.0%[S:34.9%,D:0.1%],F:25.6%,M:39.4%,n:1367	InsectBase	Herbivorous	Galls	Hexapoda	Insecta	Pterygota	Diptera	Tephritidae	Eutreta	Holometabolous
Euura lappo	IBG_00388	GCA_018257835.1	Scaffold	C:96.4%[S:94.4%,D:2.0%],F:0.7%,M:2.9%,n:1367	InsectBase	Herbivorous	Galls	Hexapoda	Insecta	Pterygota	Hymenoptera	Tenthredinidae	Euura	Holometabolous
Euura saliciscinereae	IBG_00389	GCA_018420115.1	Scaffold	C:98.2%[S:97.4%,D:0.8%],F:0.9%,M:0.9%,n:1367	InsectBase	Herbivorous	Galls	Hexapoda	Insecta	Pterygota	Hymenoptera	Tenthredinidae	Euura	Holometabolous
Fabriciana adippe	IBG_00390	GCA_905404265.1	Chromosome	C:98.7%[S:98.3%,D:0.4%],F:0.4%,M:0.9%,n:1367	InsectBase	Herbivorous	Leaves_Stems_Roots	Hexapoda	Insecta	Pterygota	Lepidoptera	Nymphalidae	Fabriciana	Holometabolous
Ferrisia virgata	IBG_00391	GCA_900060175.1	Scaffold	C:94.0%[S:92.8%,D:1.2%],F:2.0%,M:4.0%,n:1367	InsectBase	Herbivorous	Leaves_Stems_Roots	Hexapoda	Insecta	Pterygota	Hemiptera	Pseudococcidae	Ferrisia	Hemimetabolous
Folsomia candida	-	GCF_002217175.1	Scaffold	C:97.828233%[S:96.051335%,D:1.7769003%],F:0.39486676%,M:1.7769003%,n:2934	NCBI	Saprophagous	Detritivore_Decaying_Material	Hexapoda	Collembola		Entomobryomorpha	Isotomidae	Folsomia	Ametabolous
Fopius arisanus	IBG_00392	GCA_000806365.1	Scaffold	C:96.7%[S:96.6%,D:0.1%],F:1.4%,M:1.9%,n:1367	InsectBase	Carnivorous	Parasitoid	Hexapoda	Insecta	Pterygota	Hymenoptera	Braconidae	Fopius	Holometabolous
Formica exsecta	IBG_00393	GCA_003651465.1	Scaffold	C:98.6%[S:95.2%,D:3.4%],F:0.8%,M:0.6%,n:1367	InsectBase	Carnivorous	Predator	Hexapoda	Insecta	Pterygota	Hymenoptera	Formicidae	Formica	Holometabolous
Formica selysi	IBG_00394	GCA_009859135.1	Chromosome	C:99.2%[S:97.7%,D:1.5%],F:0.3%,M:0.5%,n:1367	InsectBase	Carnivorous	Predator	Hexapoda	Insecta	Pterygota	Hymenoptera	Formicidae	Formica	Holometabolous
Fragariocoptes setiger	-	GCA_019968535.1	Contig	-	NCBI	Herbivorous	Galls	Chelicerata	Euchelicerata	Arachnida	Trombidiformes	Phytoptidae	Fragariocoptes	Ametabolous
Frankliniella occidentalis	IBG_00395	None	Scaffold	C:98.0%[S:96.7%,D:1.3%],F:1.0%,M:1.0%,n:1367	NCBI	Herbivorous	Leaves_Stems_Roots	Hexapoda	Insecta	Pterygota	Thysanoptera	Thripidae	Frankliniella	Hemimetabolous
Frieseomelitta varia	IBG_00396	GCA_011392965.1	Scaffold	C:98.7%[S:98.3%,D:0.4%],F:0.7%,M:0.6%,n:1367	NCBI	Herbivorous	Pollen_Nectar	Hexapoda	Insecta	Pterygota	Hymenoptera	Apidae	Frieseomelitta	Holometabolous
Galleria mellonella	IBG_00397	GCA_004355975.1	Contig	C:98.3%[S:96.8%,D:1.5%],F:0.3%,M:1.4%,n:1367	InsectBase	Other	Wax	Hexapoda	Insecta	Pterygota	Lepidoptera	Pyralidae	Galleria	Holometabolous
Glomeris maerens	-	GCA_023279145.1	Scaffold	-	NCBI_Funannotate	Saprophagous	Detritivore_Decaying_Material	Myriapoda	Diplopoda	Pentazonia	Glomerida	Glomeridae	Glomeris	Ametabolous
Glossina austeni	IBG_00401	GCA_000688735.1	Scaffold	C:99.1%[S:96.8%,D:2.3%],F:0.1%,M:0.8%,n:1367	InsectBase	Other	Hematophagous_Adults	Hexapoda	Insecta	Pterygota	Diptera	Glossinidae	Glossina	Holometabolous
Glossina brevipalpis	IBG_00402	GCA_000671755.1	Scaffold	C:98.6%[S:96.2%,D:2.4%],F:0.8%,M:0.6%,n:1367	InsectBase	Other	Hematophagous_Adults	Hexapoda	Insecta	Pterygota	Diptera	Glossinidae	Glossina	Holometabolous
Glossina fuscipes	IBG_00403	None	Scaffold	C:99.2%[S:96.7%,D:2.5%],F:0.2%,M:0.6%,n:1367	InsectBase	Other	Hematophagous_Adults	Hexapoda	Insecta	Pterygota	Diptera	Glossinidae	Glossina	Holometabolous
Glossina morsitans	IBG_00404	None	Scaffold	C:99.1%[S:97.1%,D:2.0%],F:0.4%,M:0.5%,n:1367	InsectBase	Other	Hematophagous_Adults	Hexapoda	Insecta	Pterygota	Diptera	Glossinidae	Glossina	Holometabolous
Glossina pallidipes	IBG_00405	GCA_000688715.1	Scaffold	C:99.5%[S:97.5%,D:2.0%],F:0.1%,M:0.4%,n:1367	InsectBase	Other	Hematophagous_Adults	Hexapoda	Insecta	Pterygota	Diptera	Glossinidae	Glossina	Holometabolous
Glossina palpalis	IBG_00406	GCA_000818775.1	Scaffold	C:97.9%[S:93.6%,D:4.3%],F:0.7%,M:1.4%,n:1367	InsectBase	Other	Hematophagous_Adults	Hexapoda	Insecta	Pterygota	Diptera	Glossinidae	Glossina	Holometabolous
Glossosoma conforme	IBG_00407	GCA_003347265.1	Scaffold	C:84.8%[S:83.9%,D:0.9%],F:10.2%,M:5.0%,n:1367	InsectBase	Omnivorous	Animals_Plants	Hexapoda	Insecta	Pterygota	Trichoptera	Glossosomatidae	Glossosoma	Holometabolous
Gonatopus flavifemur	IBG_00409	GCA_018340375.1	Scaffold	C:99.3%[S:98.7%,D:0.6%],F:0.3%,M:0.4%,n:1367	InsectBase	Carnivorous	Parasitoid	Hexapoda	Insecta	Pterygota	Hymenoptera	Dryinidae	Gonatopus	Holometabolous
Gonioctena quinquepunctata	IBG_00410	GCA_018342105.1	Contig	C:93.9%[S:92.1%,D:1.8%],F:2.6%,M:3.5%,n:1367	NCBI	Herbivorous	Leaves_Stems_Roots	Hexapoda	Insecta	Pterygota	Coleoptera	Chrysomelidae	Gonioctena	Holometabolous
Goniozus legneri	IBG_00411	GCA_003055095.1	Scaffold	C:99.5%[S:98.6%,D:0.9%],F:0.1%,M:0.4%,n:1367	InsectBase	Carnivorous	Parasitoid	Hexapoda	Insecta	Pterygota	Hymenoptera	Bethylidae	Goniozus	Holometabolous
Gryllus bimaculatus	IBG_00413	GCA_017312745.1	Scaffold	C:96.9%[S:95.3%,D:1.6%],F:1.0%,M:2.1%,n:1367	NCBI	Herbivorous	Leaves_Stems_Roots	Hexapoda	Insecta	Pterygota	Orthoptera	Gryllidae	Gryllus	Hemimetabolous
Habropoda laboriosa	IBG_00414	GCA_001263275.1	Scaffold	C:97.9%[S:97.6%,D:0.3%],F:0.7%,M:1.4%,n:1367	NCBI	Herbivorous	Pollen_Nectar	Hexapoda	Insecta	Pterygota	Hymenoptera	Apidae	Habropoda	Holometabolous
Habrosyne pyritoides	IBG_00415	GCA_907165245.1	Chromosome	C:99.1%[S:98.9%,D:0.2%],F:0.0%,M:0.9%,n:1367	InsectBase	Herbivorous	Leaves_Stems_Roots	Hexapoda	Insecta	Pterygota	Lepidoptera	Drepanidae	Habrosyne	Holometabolous
Haemaphysalis longicornis	-	GCA_013339765.2	Chromosome	-	NCBI	Other	Hematophagous_Lifecycle	Chelicerata	Euchelicerata	Arachnida	Ixodida	Ixodidae	Haemaphysalis	Ametabolous
Halotydeus destructor	-	GCA_022750525.1	Contig	-	NCBI	Herbivorous	Leaves_Stems_Roots	Chelicerata	Euchelicerata	Arachnida	Trombidiformes	Penthaleidae	Halotydeus	Ametabolous
Halyomorpha halys	IBG_00417	GCA_000696795.2	Scaffold	C:97.7%[S:96.3%,D:1.4%],F:0.8%,M:1.5%,n:1367	NCBI	Herbivorous	Leaves_Stems_Roots	Hexapoda	Insecta	Pterygota	Hemiptera	Pentatomidae	Halyomorpha	Hemimetabolous
Harmonia axyridis	IBG_00418	None	Chromosome	C:90.4%[S:88.4%,D:2.0%],F:1.5%,M:8.1%,n:1367	InsectBase	Carnivorous	Predator	Hexapoda	Insecta	Pterygota	Coleoptera	Coccinellidae	Harmonia	Holometabolous
Harpegnathos saltator	IBG_00419	GCA_003227715.1	Scaffold	C:99.3%[S:98.2%,D:1.1%],F:0.4%,M:0.3%,n:1367	InsectBase	Carnivorous	Predator	Hexapoda	Insecta	Pterygota	Hymenoptera	Formicidae	Harpegnathos	Holometabolous
Heliconius aoede	IBG_00422	GCA_900068225.1	Scaffold	C:51.7%[S:51.3%,D:0.4%],F:26.9%,M:21.4%,n:1367	InsectBase	Herbivorous	Leaves_Stems_Roots	Hexapoda	Insecta	Pterygota	Lepidoptera	Nymphalidae	Heliconius	Holometabolous
Heliconius cydno	IBG_00423	GCA_900068235.1	Scaffold	C:66.8%[S:66.3%,D:0.5%],F:21.1%,M:12.1%,n:1367	InsectBase	Herbivorous	Leaves_Stems_Roots	Hexapoda	Insecta	Pterygota	Lepidoptera	Nymphalidae	Heliconius	Holometabolous
Heliconius elevatus	IBG_00424	GCA_900068365.1	Scaffold	C:60.1%[S:59.1%,D:1.0%],F:25.1%,M:14.8%,n:1367	InsectBase	Herbivorous	Leaves_Stems_Roots	Hexapoda	Insecta	Pterygota	Lepidoptera	Nymphalidae	Heliconius	Holometabolous
Heliconius erato	IBG_00425	None	Chromosome	C:84.7%[S:83.4%,D:1.3%],F:4.3%,M:11.0%,n:1367	InsectBase	Herbivorous	Leaves_Stems_Roots	Hexapoda	Insecta	Pterygota	Lepidoptera	Nymphalidae	Heliconius	Holometabolous
Heliconius ethilla	IBG_00426	GCA_001485985.1	Scaffold	C:77.4%[S:76.7%,D:0.7%],F:13.9%,M:8.7%,n:1367	InsectBase	Herbivorous	Leaves_Stems_Roots	Hexapoda	Insecta	Pterygota	Lepidoptera	Nymphalidae	Heliconius	Holometabolous
Heliconius hecale	IBG_00427	GCA_001486065.1	Scaffold	C:33.2%[S:33.1%,D:0.1%],F:9.3%,M:57.5%,n:1367	InsectBase	Herbivorous	Leaves_Stems_Roots	Hexapoda	Insecta	Pterygota	Lepidoptera	Nymphalidae	Heliconius	Holometabolous
Heliconius hecuba	IBG_00428	GCA_900068455.1	Scaffold	C:30.7%[S:30.6%,D:0.1%],F:30.8%,M:38.5%,n:1367	InsectBase	Herbivorous	Leaves_Stems_Roots	Hexapoda	Insecta	Pterygota	Lepidoptera	Nymphalidae	Heliconius	Holometabolous
Heliconius hermathena	IBG_00429	GCA_013403705.1	Scaffold	C:97.2%[S:97.1%,D:0.1%],F:1.5%,M:1.3%,n:1367	InsectBase	Herbivorous	Leaves_Stems_Roots	Hexapoda	Insecta	Pterygota	Lepidoptera	Nymphalidae	Heliconius	Holometabolous
Heliconius heurippa	IBG_00430	GCA_900067975.1	Scaffold	C:71.7%[S:70.7%,D:1.0%],F:18.1%,M:10.2%,n:1367	InsectBase	Herbivorous	Leaves_Stems_Roots	Hexapoda	Insecta	Pterygota	Lepidoptera	Nymphalidae	Heliconius	Holometabolous
Heliconius hierax	IBG_00431	GCA_900068475.1	Scaffold	C:27.7%[S:27.6%,D:0.1%],F:29.7%,M:42.6%,n:1367	InsectBase	Herbivorous	Leaves_Stems_Roots	Hexapoda	Insecta	Pterygota	Lepidoptera	Nymphalidae	Heliconius	Holometabolous
Heliconius himera	IBG_00432	GCA_013421065.1	Scaffold	C:95.8%[S:95.2%,D:0.6%],F:1.6%,M:2.6%,n:1367	InsectBase	Herbivorous	Leaves_Stems_Roots	Hexapoda	Insecta	Pterygota	Lepidoptera	Nymphalidae	Heliconius	Holometabolous
Heliconius ismenius	IBG_00433	GCA_001485965.1	Scaffold	C:78.7%[S:78.3%,D:0.4%],F:13.8%,M:7.5%,n:1367	InsectBase	Herbivorous	Leaves_Stems_Roots	Hexapoda	Insecta	Pterygota	Lepidoptera	Nymphalidae	Heliconius	Holometabolous
Heliconius melpomene	IBG_00434	None	Chromosome	C:98.5%[S:98.1%,D:0.4%],F:0.7%,M:0.8%,n:1367	InsectBase	Herbivorous	Leaves_Stems_Roots	Hexapoda	Insecta	Pterygota	Lepidoptera	Nymphalidae	Heliconius	Holometabolous
Heliconius nattereri	IBG_00435	GCA_013403645.1	Scaffold	C:98.8%[S:98.5%,D:0.3%],F:0.3%,M:0.9%,n:1367	InsectBase	Herbivorous	Leaves_Stems_Roots	Hexapoda	Insecta	Pterygota	Lepidoptera	Nymphalidae	Heliconius	Holometabolous
Heliconius numata	IBG_00436	GCA_016802625.1	Scaffold	C:97.3%[S:94.0%,D:3.3%],F:1.5%,M:1.2%,n:1367	InsectBase	Herbivorous	Leaves_Stems_Roots	Hexapoda	Insecta	Pterygota	Lepidoptera	Nymphalidae	Heliconius	Holometabolous
Heliconius pachinus	IBG_00437	GCA_900068735.1	Scaffold	C:62.1%[S:61.6%,D:0.5%],F:20.5%,M:17.4%,n:1367	InsectBase	Herbivorous	Leaves_Stems_Roots	Hexapoda	Insecta	Pterygota	Lepidoptera	Nymphalidae	Heliconius	Holometabolous
Heliconius pardalinus	IBG_00438	GCA_001486225.1	Scaffold	C:78.2%[S:77.2%,D:1.0%],F:13.4%,M:8.4%,n:1367	InsectBase	Herbivorous	Leaves_Stems_Roots	Hexapoda	Insecta	Pterygota	Lepidoptera	Nymphalidae	Heliconius	Holometabolous
Heliconius timareta	IBG_00439	GCA_900068805.1	Scaffold	C:71.0%[S:70.4%,D:0.6%],F:17.3%,M:11.7%,n:1367	InsectBase	Herbivorous	Leaves_Stems_Roots	Hexapoda	Insecta	Pterygota	Lepidoptera	Nymphalidae	Heliconius	Holometabolous
Heliconius wallacei	IBG_00440	GCA_900068815.1	Scaffold	C:40.2%[S:39.9%,D:0.3%],F:31.7%,M:28.1%,n:1367	InsectBase	Herbivorous	Leaves_Stems_Roots	Hexapoda	Insecta	Pterygota	Lepidoptera	Nymphalidae	Heliconius	Holometabolous
Heliconius xanthocles	IBG_00441	GCA_900068825.1	Scaffold	C:28.5%[S:28.3%,D:0.2%],F:27.6%,M:43.9%,n:1367	InsectBase	Herbivorous	Leaves_Stems_Roots	Hexapoda	Insecta	Pterygota	Lepidoptera	Nymphalidae	Heliconius	Holometabolous
Helicorthomorpha holstii	-	GCA_013389785.1	Scaffold	-	NCBI_Funannotate	Saprophagous	Detritivore_Decaying_Material	Myriapoda	Diplopoda	Helminthomorpha	Polydesmida	Paradoxosomatidae	Helicorthomorpha	Ametabolous
Helicoverpa armigera	IBG_00442	GCA_002156985.1	Scaffold	C:97.5%[S:97.1%,D:0.4%],F:1.2%,M:1.3%,n:1367	InsectBase	Herbivorous	Leaves_Stems_Roots	Hexapoda	Insecta	Pterygota	Lepidoptera	Noctuidae	Helicoverpa	Holometabolous
Helicoverpa zea	IBG_00443	GCA_002150865.1	Scaffold	C:96.5%[S:95.5%,D:1.0%],F:1.2%,M:2.3%,n:1367	InsectBase	Herbivorous	Leaves_Stems_Roots	Hexapoda	Insecta	Pterygota	Lepidoptera	Noctuidae	Helicoverpa	Holometabolous
Heliothis virescens	IBG_00444	GCA_002382865.1	Scaffold	C:89.4%[S:86.8%,D:2.6%],F:2.3%,M:8.3%,n:1367	InsectBase	Herbivorous	Leaves_Stems_Roots	Hexapoda	Insecta	Pterygota	Lepidoptera	Noctuidae	Heliothis	Holometabolous
Hemaris fuciformis	IBG_00445	GCA_907164795.1	Chromosome	C:98.4%[S:98.1%,D:0.3%],F:0.2%,M:1.4%,n:1367	InsectBase	Herbivorous	Leaves_Stems_Roots	Hexapoda	Insecta	Pterygota	Lepidoptera	Sphingidae	Hemaris	Holometabolous
Hermetia illucens	IBG_00446	GCA_905115235.1	Chromosome	C:98.3%[S:98.0%,D:0.3%],F:0.4%,M:1.3%,n:1367	NCBI_CAZy	Saprophagous	Detritivore_Decaying_Material	Hexapoda	Insecta	Pterygota	Diptera	Stratiomyidae	Hermetia	Holometabolous
Hesperia comma	IBG_00447	GCA_905404135.1	Chromosome	C:98.1%[S:97.7%,D:0.4%],F:0.6%,M:1.3%,n:1367	InsectBase	Herbivorous	Leaves_Stems_Roots	Hexapoda	Insecta	Pterygota	Lepidoptera	Hesperiidae	Hesperia	Holometabolous
Hesperophylax magnus	IBG_00448	GCA_016648045.1	Contig	C:95.3%[S:87.3%,D:8.0%],F:0.7%,M:4.0%,n:1367	InsectBase	Omnivorous	Animals_Plants	Hexapoda	Insecta	Pterygota	Trichoptera	Limnephilidae	Hesperophylax	Holometabolous
Hestina assimilis	IBG_00449	GCA_016906905.1	Contig	C:98.2%[S:97.8%,D:0.4%],F:0.4%,M:1.4%,n:1367	InsectBase	Herbivorous	Leaves_Stems_Roots	Hexapoda	Insecta	Pterygota	Lepidoptera	Nymphalidae	Hestina	Holometabolous
Heterotrigona itama	-	GCA_903986555.1	Scaffold	-	NCBI	Herbivorous	Pollen_Nectar	Hexapoda	Insecta	Pterygota	Hymenoptera	Apidae	Heterotrigona	Holometabolous
Holcocephala fusca	IBG_00450	GCA_001015215.1	Scaffold	C:78.3%[S:77.5%,D:0.8%],F:11.6%,M:10.1%,n:1367	InsectBase	Carnivorous	Predator	Hexapoda	Insecta	Pterygota	Diptera	Asilidae	Holcocephala	Holometabolous
Holotrichia oblita	-	GCA_023690525.1	Chromosome	-	NCBI	Herbivorous	Leaves_Stems_Roots	Hexapoda	Insecta	Pterygota	Coleoptera	Scarabaeidae	Holotrichia	Holometabolous
Homalodisca vitripennis	IBG_00451	None	Scaffold	C:88.0%[S:87.3%,D:0.7%],F:6.7%,M:5.3%,n:1367	InsectBase	Herbivorous	Phloem_Xylem	Hexapoda	Insecta	Pterygota	Hemiptera	Cicadellidae	Homalodisca	Hemimetabolous
Homarus americanus	-	GCF_018991925.1	Scaffold	C:97.433364%[S:96.051335%,D:1.3820335%],F:1.3820335%,M:1.1846002%,n:2934	NCBI	Carnivorous	Predator	Crustacea	Malacostraca	Eumalacostraca	Decapoda	Nephropidae	Homarus	Crustacean Metamorphosis
Hormaphis cornu	IBG_00452	GCA_017140985.1	Chromosome	C:94.7%[S:92.6%,D:2.1%],F:1.4%,M:3.9%,n:1367	InsectBase	Herbivorous	Galls	Hexapoda	Insecta	Pterygota	Hemiptera	Hormaphididae	Hormaphis	Hemimetabolous
Hyalomma asiaticum	-	GCA_013339685.2	Chromosome	-	NCBI	Other	Hematophagous_Lifecycle	Chelicerata	Euchelicerata	Arachnida	Ixodida	Ixodidae	Hyalomma	Ametabolous
Hycleus cichorii	IBG_00453	GCA_013841215.1	Scaffold	C:99.5%[S:99.4%,D:0.1%],F:0.1%,M:0.4%,n:1367	InsectBase	Herbivorous	Leaves_Stems_Roots	Hexapoda	Insecta	Pterygota	Coleoptera	Meloidae	Hycleus	Holometabolous
Hycleus phaleratus	IBG_00454	GCA_013841185.1	Scaffold	C:99.3%[S:99.2%,D:0.1%],F:0.2%,M:0.5%,n:1367	InsectBase	Herbivorous	Leaves_Stems_Roots	Hexapoda	Insecta	Pterygota	Coleoptera	Meloidae	Hycleus	Holometabolous
Hydropsyche tenuis	IBG_00455	GCA_009617725.1	Contig	C:97.0%[S:96.4%,D:0.6%],F:1.2%,M:1.8%,n:1367	InsectBase	Omnivorous	Animals_Plants	Hexapoda	Insecta	Pterygota	Trichoptera	Hydropsychidae	Hydropsyche	Holometabolous
Hylaea fasciaria	IBG_00456	GCA_905147375.1	Chromosome	C:98.7%[S:98.3%,D:0.4%],F:0.2%,M:1.1%,n:1367	InsectBase	Herbivorous	Leaves_Stems_Roots	Hexapoda	Insecta	Pterygota	Lepidoptera	Geometridae	Hylaea	Holometabolous
Hyles vespertilio	IBG_00457	None	Chromosome	C:98.1%[S:94.2%,D:3.9%],F:0.8%,M:1.1%,n:1367	InsectBase	Herbivorous	Leaves_Stems_Roots	Hexapoda	Insecta	Pterygota	Lepidoptera	Sphingidae	Hyles	Holometabolous
Hypermnestra helios	IBG_00459	GCA_018246135.1	Contig	C:2.2%[S:2.2%,D:0.0%],F:7.5%,M:90.3%,n:1367	InsectBase	Herbivorous	Leaves_Stems_Roots	Hexapoda	Insecta	Pterygota	Lepidoptera	Papilionidae	Hypermnestra	Holometabolous
Hyphantria cunea	IBG_00460	GCA_003709505.1	Scaffold	C:97.6%[S:96.9%,D:0.7%],F:0.7%,M:1.7%,n:1367	InsectBase	Herbivorous	Leaves_Stems_Roots	Hexapoda	Insecta	Pterygota	Lepidoptera	Erebidae	Hyphantria	Holometabolous
Hypolimnas misippus	IBG_00461	GCA_008963455.1	Scaffold	C:98.0%[S:97.8%,D:0.2%],F:0.8%,M:1.2%,n:1367	InsectBase	Herbivorous	Leaves_Stems_Roots	Hexapoda	Insecta	Pterygota	Lepidoptera	Nymphalidae	Hypolimnas	Holometabolous
Hyposmocoma kahamanoa	IBG_00463	GCA_003589595.1	Scaffold	C:93.1%[S:92.1%,D:1.0%],F:2.2%,M:4.7%,n:1367	InsectBase	Herbivorous	Algae_Phytoplankton	Hexapoda	Insecta	Pterygota	Lepidoptera	Cosmopterigidae	Hyposmocoma	Holometabolous
Hyposoter didymator	IBG_00464	None	Scaffold	C:98.9%[S:98.1%,D:0.8%],F:0.5%,M:0.6%,n:1367	InsectBase	Carnivorous	Parasitoid	Hexapoda	Insecta	Pterygota	Hymenoptera	Ichneumonidae	Hyposoter	Holometabolous
Hypothenemus hampei	IBG_00465	GCA_013372445.1	Scaffold	C:95.2%[S:90.8%,D:4.4%],F:2.7%,M:2.1%,n:1367	InsectBase	Herbivorous	Grain	Hexapoda	Insecta	Pterygota	Coleoptera	Curculionidae	Hypothenemus	Holometabolous
Idaea aversata	IBG_00466	GCA_907269075.1	Chromosome	C:98.4%[S:98.0%,D:0.4%],F:0.3%,M:1.3%,n:1367	InsectBase	Herbivorous	Leaves_Stems_Roots	Hexapoda	Insecta	Pterygota	Lepidoptera	Geometridae	Idaea	Holometabolous
Idotea baltica	-	GCA_023373965.1	Scaffold	-	NCBI	Herbivorous	Algae_Phytoplankton	Crustacea	Malacostraca	Eumalacostraca	Isopoda	Idoteidae	Idotea	Crustacean Metamorphosis
Ignelater luminosus	IBG_00467	GCA_011009095.1	Scaffold	C:96.8%[S:95.3%,D:1.5%],F:1.7%,M:1.5%,n:1367	NCBI	Carnivorous	Predator	Hexapoda	Insecta	Pterygota	Coleoptera	Elateridae	Ignelater	Holometabolous
Iphiclides podalirius	-	GCA_933534255.1	Chromosome	-	NCBI_CAZy	Herbivorous	Leaves_Stems_Roots	Hexapoda	Insecta	Pterygota	Lepidoptera	Papilionidae	Iphiclides	Holometabolous
Ips nitidus	IBG_00468	GCA_018691245.1	Scaffold	C:98.3%[S:89.5%,D:8.8%],F:0.3%,M:1.4%,n:1367	InsectBase	Herbivorous	Wood	Hexapoda	Insecta	Pterygota	Coleoptera	Curculionidae	Ips	Holometabolous
Ips typographus	IBG_00469	GCA_016097725.1	Contig	C:98.4%[S:93.3%,D:5.1%],F:0.7%,M:0.9%,n:1367	InsectBase	Herbivorous	Wood	Hexapoda	Insecta	Pterygota	Coleoptera	Curculionidae	Ips	Holometabolous
Ischnura elegans	IBG_00470	None	Chromosome	C:95.4%[S:95.1%,D:0.3%],F:1.9%,M:2.7%,n:1367	InsectBase	Carnivorous	Predator	Hexapoda	Insecta	Pterygota	Odonata	Coenagrionidae	Ischnura	Hemimetabolous
Ixodes persulcatus	-	GCA_013358835.2	Scaffold	-	NCBI	Other	Hematophagous_Lifecycle	Chelicerata	Euchelicerata	Arachnida	Ixodida	Ixodidae	Ixodes	Ametabolous
Junonia coenia	IBG_00472	None	Scaffold	C:98.0%[S:80.9%,D:17.1%],F:0.5%,M:1.5%,n:1367	InsectBase	Herbivorous	Leaves_Stems_Roots	Hexapoda	Insecta	Pterygota	Lepidoptera	Nymphalidae	Junonia	Holometabolous
Kallima inachus	IBG_00473	None	Chromosome	C:97.2%[S:96.8%,D:0.4%],F:0.6%,M:2.2%,n:1367	InsectBase	Herbivorous	Leaves_Stems_Roots	Hexapoda	Insecta	Pterygota	Lepidoptera	Nymphalidae	Kallima	Holometabolous
Kradibia gibbosae	IBG_00474	GCA_018907135.1	Scaffold	C:98.3%[S:97.8%,D:0.5%],F:0.3%,M:1.4%,n:1367	InsectBase	Herbivorous	Flowers_Fruits	Hexapoda	Insecta	Pterygota	Hymenoptera	Agaonidae	Kradibia	Holometabolous
Ladona fulva	-	GCA_000376725.2	Scaffold	-	NCBI	Carnivorous	Predator	Hexapoda	Insecta	Pterygota	Odonata	Libellulidae	Ladona	Hemimetabolous
Lamprigera yunnana	IBG_00476	GCA_013368075.1	Contig	C:99.1%[S:97.7%,D:1.4%],F:0.3%,M:0.6%,n:1367	NCBI	Carnivorous	Predator	Hexapoda	Insecta	Pterygota	Coleoptera	Lampyridae	Lamprigera	Holometabolous
Laodelphax striatellus	IBG_00477	GCA_014465815.1	Chromosome	C:95.1%[S:93.1%,D:2.0%],F:2.8%,M:2.1%,n:1367	InsectBase	Herbivorous	Leaves_Stems_Roots	Hexapoda	Insecta	Pterygota	Hemiptera	Delphacidae	Laodelphax	Hemimetabolous
Laparus doris	IBG_00479	GCA_900068335.1	Scaffold	C:30.0%[S:29.8%,D:0.2%],F:29.0%,M:41.0%,n:1367	InsectBase	Herbivorous	Leaves_Stems_Roots	Hexapoda	Insecta	Pterygota	Lepidoptera	Nymphalidae	Laparus	Holometabolous
Lasioglossum albipes	IBG_00480	GCA_000346575.1	Scaffold	C:98.6%[S:96.9%,D:1.7%],F:0.8%,M:0.6%,n:1367	InsectBase	Herbivorous	Pollen_Nectar	Hexapoda	Insecta	Pterygota	Hymenoptera	Halictidae	Lasioglossum	Holometabolous
Lasius niger	IBG_00481	GCA_001045655.1	Scaffold	C:95.2%[S:94.5%,D:0.7%],F:3.2%,M:1.6%,n:1367	NCBI	Omnivorous	Animals_Plants	Hexapoda	Insecta	Pterygota	Hymenoptera	Formicidae	Lasius	Holometabolous
Laspeyria flexula	IBG_00482	GCA_905147015.1	Chromosome	C:98.6%[S:98.2%,D:0.4%],F:0.2%,M:1.2%,n:1367	InsectBase	Other	Fungi	Hexapoda	Insecta	Pterygota	Lepidoptera	Erebidae	Laspeyria	Holometabolous
Laupala kohalensis	IBG_00483	GCA_002313205.1	Scaffold	C:97.9%[S:96.1%,D:1.8%],F:0.9%,M:1.2%,n:1367	InsectBase	Herbivorous	Leaves_Stems_Roots	Hexapoda	Insecta	Pterygota	Orthoptera	Gryllidae	Laupala	Hemimetabolous
Lednia tumana	IBG_00484	GCA_003287335.1	Scaffold	C:68.9%[S:68.4%,D:0.5%],F:20.8%,M:10.3%,n:1367	InsectBase	Saprophagous	Detritivore_Decaying_Material	Hexapoda	Insecta	Pterygota	Plecoptera	Nemouridae	Lednia	Hemimetabolous
Lepidotrigona ventralis	IBG_00485	GCA_002806875.1	Scaffold	C:93.9%[S:93.1%,D:0.8%],F:3.1%,M:3.0%,n:1367	InsectBase	Herbivorous	Pollen_Nectar	Hexapoda	Insecta	Pterygota	Hymenoptera	Apidae	Lepidotrigona	Holometabolous
Leptidea sinapis	-	GCA_949711785.1	Chromosome	-	CAZy	Herbivorous	Leaves_Stems_Roots	Hexapoda	Insecta	Pterygota	Lepidoptera	Pieridae	Leptidea	Holometabolous
Leptinotarsa decemlineata	IBG_00487	GCA_000500325.2	Scaffold	C:92.1%[S:91.2%,D:0.9%],F:4.2%,M:3.7%,n:1367	InsectBase	Herbivorous	Leaves_Stems_Roots	Hexapoda	Insecta	Pterygota	Coleoptera	Chrysomelidae	Leptinotarsa	Holometabolous
Leptopilina boulardi	IBG_00497	GCA_011634795.1	Scaffold	C:95.3%[S:92.4%,D:2.9%],F:1.7%,M:3.0%,n:1367	InsectBase	Carnivorous	Parasitoid	Hexapoda	Insecta	Pterygota	Hymenoptera	Figitidae	Leptopilina	Holometabolous
Leptopilina clavipes	IBG_00498	GCA_001855655.1	Scaffold	C:92.7%[S:92.0%,D:0.7%],F:3.4%,M:3.9%,n:1367	InsectBase	Carnivorous	Parasitoid	Hexapoda	Insecta	Pterygota	Hymenoptera	Figitidae	Leptopilina	Holometabolous
Leptopilina heterotoma	IBG_00499	GCA_015476425.1	Contig	C:98.8%[S:98.1%,D:0.7%],F:0.4%,M:0.8%,n:1367	InsectBase	Carnivorous	Parasitoid	Hexapoda	Insecta	Pterygota	Hymenoptera	Figitidae	Leptopilina	Holometabolous
Leptotrombidium deliense	-	GCA_003675905.2	Scaffold	-	NCBI	Other	Hematophagous_Lifecycle	Chelicerata	Euchelicerata	Arachnida	Trombidiformes	Trombiculidae	Leptotrombidium	Ametabolous
Lerema accius	IBG_00500	None	Scaffold	C:95.6%[S:95.2%,D:0.4%],F:2.3%,M:2.1%,n:1367	InsectBase	Herbivorous	Leaves_Stems_Roots	Hexapoda	Insecta	Pterygota	Lepidoptera	Hesperiidae	Lerema	Holometabolous
Lethrus apterus	IBG_00501	GCA_018397195.1	Scaffold	C:96.4%[S:95.4%,D:1.0%],F:2.3%,M:1.3%,n:1367	InsectBase	Herbivorous	Leaves_Stems_Roots	Hexapoda	Insecta	Pterygota	Coleoptera	Geotrupidae	Lethrus	Holometabolous
Leucophenga varia	IBG_00502	GCA_018903435.1	Contig	C:96.8%[S:92.8%,D:4.0%],F:0.6%,M:2.6%,n:1367	InsectBase	Other	Fungi	Hexapoda	Insecta	Pterygota	Diptera	Drosophilidae	Leucophenga	Holometabolous
Limenitis camilla	IBG_00503	GCA_905147385.1	Chromosome	C:99.2%[S:98.7%,D:0.5%],F:0.2%,M:0.6%,n:1367	InsectBase	Herbivorous	Leaves_Stems_Roots	Hexapoda	Insecta	Pterygota	Lepidoptera	Nymphalidae	Limenitis	Holometabolous
Limnephilus lunatus	IBG_00504	None	Scaffold	C:59.8%[S:59.0%,D:0.8%],F:21.4%,M:18.8%,n:1367	InsectBase	Herbivorous	Leaves_Stems_Roots	Hexapoda	Insecta	Pterygota	Trichoptera	Limnephilidae	Limnephilus	Holometabolous
Linepithema humile	IBG_00506	GCA_000217595.1	Scaffold	C:98.8%[S:98.2%,D:0.6%],F:0.4%,M:0.8%,n:1367	InsectBase	Omnivorous	Animals_Plants	Hexapoda	Insecta	Pterygota	Hymenoptera	Formicidae	Linepithema	Holometabolous
Liriomyza trifolii	IBG_00507	GCA_001014935.1	Scaffold	C:46.7%[S:42.2%,D:4.5%],F:15.0%,M:38.3%,n:1367	InsectBase	Herbivorous	Miners	Hexapoda	Insecta	Pterygota	Diptera	Agromyzidae	Liriomyza	Holometabolous
Lithobius niger	-	GCA_023313725.1	Scaffold	-	NCBI_Funannotate	Carnivorous	Predator	Myriapoda	Chilopoda	Pleurostigmophora	Lithobiomorpha	Lithobiidae	Lithobius	Ametabolous
Locusta migratoria	IBG_00509	None	Scaffold	C:90.0%[S:86.8%,D:3.2%],F:5.2%,M:4.8%,n:1367	InsectBase	Herbivorous	Leaves_Stems_Roots	Hexapoda	Insecta	Pterygota	Orthoptera	Acrididae	Locusta	Hemimetabolous
Lordiphosa clarofinis	IBG_00510	GCA_018904275.1	Scaffold	C:99.0%[S:95.6%,D:3.4%],F:0.1%,M:0.9%,n:1367	InsectBase	Saprophagous	Detritivore_Decaying_Material	Hexapoda	Insecta	Pterygota	Diptera	Drosophilidae	Lordiphosa	Holometabolous
Lordiphosa collinella	IBG_00511	GCA_018904265.1	Contig	C:97.7%[S:94.1%,D:3.6%],F:0.4%,M:1.9%,n:1367	InsectBase	Saprophagous	Detritivore_Fruits	Hexapoda	Insecta	Pterygota	Diptera	Drosophilidae	Lordiphosa	Holometabolous
Lordiphosa magnipectinata	IBG_00512	GCA_018904285.1	Contig	C:98.0%[S:94.8%,D:3.2%],F:0.6%,M:1.4%,n:1367	InsectBase	Saprophagous	Detritivore_Decaying_Material	Hexapoda	Insecta	Pterygota	Diptera	Drosophilidae	Lordiphosa	Holometabolous
Lordiphosa mommai	IBG_00513	GCA_018904225.1	Contig	C:97.5%[S:95.0%,D:2.5%],F:0.6%,M:1.9%,n:1367	InsectBase	Saprophagous	Detritivore_Decaying_Material	Hexapoda	Insecta	Pterygota	Diptera	Drosophilidae	Lordiphosa	Holometabolous
Lordiphosa stackelbergi	IBG_00514	GCA_018904235.1	Contig	C:81.4%[S:78.5%,D:2.9%],F:1.5%,M:17.1%,n:1367	InsectBase	Saprophagous	Detritivore_Decaying_Material	Hexapoda	Insecta	Pterygota	Diptera	Drosophilidae	Lordiphosa	Holometabolous
Lucilia cuprina	IBG_00515	GCA_001187945.1	Scaffold	C:99.1%[S:98.4%,D:0.7%],F:0.2%,M:0.7%,n:1367	InsectBase	Other	Hematophagous_Adults	Hexapoda	Insecta	Pterygota	Diptera	Calliphoridae	Lucilia	Holometabolous
Lucilia sericata	IBG_00516	GCA_015586225.1	Contig	C:96.9%[S:92.2%,D:4.7%],F:0.4%,M:2.7%,n:1367	InsectBase	Saprophagous	Necrophagous	Hexapoda	Insecta	Pterygota	Diptera	Calliphoridae	Lucilia	Holometabolous
Lutzomyia longipalpis	IBG_00517	GCA_000265325.1	Scaffold	C:85.9%[S:80.8%,D:5.1%],F:3.2%,M:10.9%,n:1367	InsectBase	Other	Hematophagous_Lifecycle	Hexapoda	Insecta	Pterygota	Diptera	Psychodidae	Lutzomyia	Holometabolous
Lycaena phlaeas	IBG_00518	GCA_905333005.1	Chromosome	C:98.6%[S:98.5%,D:0.1%],F:0.3%,M:1.1%,n:1367	InsectBase	Herbivorous	Leaves_Stems_Roots	Hexapoda	Insecta	Pterygota	Lepidoptera	Lycaenidae	Lycaena	Holometabolous
Lysandra bellargus	IBG_00522	GCA_905333045.1	Chromosome	C:98.2%[S:97.8%,D:0.4%],F:0.3%,M:1.5%,n:1367	InsectBase	Herbivorous	Leaves_Stems_Roots	Hexapoda	Insecta	Pterygota	Lepidoptera	Lycaenidae	Lysandra	Holometabolous
Lysandra coridon	IBG_00523	GCA_905220515.1	Chromosome	C:98.0%[S:97.6%,D:0.4%],F:0.5%,M:1.5%,n:1367	InsectBase	Herbivorous	Leaves_Stems_Roots	Hexapoda	Insecta	Pterygota	Lepidoptera	Lycaenidae	Lysandra	Holometabolous
Lysiphlebus fabarum	IBG_00524	None	Scaffold	C:97.1%[S:87.9%,D:9.2%],F:0.5%,M:2.4%,n:1367	InsectBase	Carnivorous	Parasitoid	Hexapoda	Insecta	Pterygota	Hymenoptera	Braconidae	Lysiphlebus	Holometabolous
Maconellicoccus hirsutus	IBG_00526	GCA_003261595.1	Contig	C:95.5%[S:90.3%,D:5.2%],F:1.2%,M:3.3%,n:1367	InsectBase	Herbivorous	Leaves_Stems_Roots	Hexapoda	Insecta	Pterygota	Hemiptera	Pseudococcidae	Maconellicoccus	Hemimetabolous
Macrocentrus cingulum	IBG_00527	GCA_002156465.1	Contig	C:98.6%[S:96.9%,D:1.7%],F:0.4%,M:1.0%,n:1367	InsectBase	Carnivorous	Parasitoid	Hexapoda	Insecta	Pterygota	Hymenoptera	Braconidae	Macrocentrus	Holometabolous
Mamestra configurata	IBG_00532	GCA_002192655.2	Scaffold	C:89.6%[S:88.7%,D:0.9%],F:6.0%,M:4.4%,n:1367	InsectBase	Herbivorous	Leaves_Stems_Roots	Hexapoda	Insecta	Pterygota	Lepidoptera	Noctuidae	Mamestra	Holometabolous
Manduca sexta	IBG_00533	GCA_014839805.1	Chromosome	C:97.9%[S:92.8%,D:5.1%],F:0.7%,M:1.4%,n:1367	InsectBase	Herbivorous	Leaves_Stems_Roots	Hexapoda	Insecta	Pterygota	Lepidoptera	Sphingidae	Manduca	Holometabolous
Maniola hyperantus	IBG_00534	GCA_902806685.1	Chromosome	C:97.8%[S:96.9%,D:0.9%],F:0.7%,M:1.5%,n:1367	InsectBase	Herbivorous	Leaves_Stems_Roots	Hexapoda	Insecta	Pterygota	Lepidoptera	Nymphalidae	Maniola	Holometabolous
Maniola jurtina	IBG_00535	GCA_905333055.1	Chromosome	C:98.7%[S:98.0%,D:0.7%],F:0.2%,M:1.1%,n:1367	InsectBase	Herbivorous	Leaves_Stems_Roots	Hexapoda	Insecta	Pterygota	Lepidoptera	Nymphalidae	Maniola	Holometabolous
Marronus borbonicus	IBG_00536	GCA_902655005.1	Scaffold	C:96.1%[S:94.3%,D:1.8%],F:1.0%,M:2.9%,n:1367	InsectBase	Herbivorous	Leaves_Stems_Roots	Hexapoda	Insecta	Pterygota	Coleoptera	Scarabaeidae	Marronus	Holometabolous
Mayetiola destructor	IBG_00537	None	Scaffold	C:94.7%[S:93.6%,D:1.1%],F:2.6%,M:2.7%,n:1367	InsectBase	Herbivorous	Galls	Hexapoda	Insecta	Pterygota	Diptera	Cecidomyiidae	Mayetiola	Holometabolous
Medauroidea extradentata	IBG_00538	GCA_003012365.1	Scaffold	C:65.0%[S:64.7%,D:0.3%],F:22.8%,M:12.2%,n:1367	InsectBase	Herbivorous	Leaves_Stems_Roots	Hexapoda	Insecta	Pterygota	Phasmatodea	Phasmatidae	Medauroidea	Hemimetabolous
Medioppia subpectinata	-	GCA_905368565.1	Scaffold	-	NCBI	Saprophagous	Detritivore_Decaying_Material	Chelicerata	Euchelicerata	Arachnida	Sarcoptiformes	Oppiidae	Medioppia	Ametabolous
Megachile rotundata	IBG_00539	GCA_000220905.1	Scaffold	C:99.6%[S:99.5%,D:0.1%],F:0.0%,M:0.4%,n:1367	InsectBase	Herbivorous	Pollen_Nectar	Hexapoda	Insecta	Pterygota	Hymenoptera	Megachilidae	Megachile	Holometabolous
Megalopta genalis	IBG_00540	GCA_011865705.1	Scaffold	C:97.0%[S:95.2%,D:1.8%],F:0.3%,M:2.7%,n:1367	InsectBase	Herbivorous	Pollen_Nectar	Hexapoda	Insecta	Pterygota	Hymenoptera	Halictidae	Megalopta	Holometabolous
Megalurothrips usitatus	-	GCA_026979955.1	Chromosome	-	NCBI	Herbivorous	Flowers_Fruits	Hexapoda	Insecta	Pterygota	Thysanoptera	Thripidae	Megalurothrips	Hemimetabolous
Megaselia abdita	IBG_00541	GCA_001015175.1	Scaffold	C:73.6%[S:72.4%,D:1.2%],F:14.0%,M:12.4%,n:1367	InsectBase	Omnivorous	Animals_Plants	Hexapoda	Insecta	Pterygota	Diptera	Phoridae	Megaselia	Holometabolous
Megaselia scalaris	IBG_00542	GCA_000341915.2	Scaffold	C:26.8%[S:26.8%,D:0.0%],F:21.8%,M:51.4%,n:1367	InsectBase	Omnivorous	Animals_Plants	Hexapoda	Insecta	Pterygota	Diptera	Phoridae	Megaselia	Holometabolous
Megastigmus dorsalis	IBG_00543	GCA_900490025.1	Scaffold	C:95.5%[S:93.1%,D:2.4%],F:2.0%,M:2.5%,n:1367	InsectBase	Carnivorous	Parasitoid	Hexapoda	Insecta	Pterygota	Hymenoptera	Megastigmidae	Megastigmus	Holometabolous
Megastigmus stigmatizans	IBG_00544	GCA_900490015.1	Scaffold	C:94.6%[S:92.3%,D:2.3%],F:2.4%,M:3.0%,n:1367	InsectBase	Carnivorous	Parasitoid	Hexapoda	Insecta	Pterygota	Hymenoptera	Megastigmidae	Megastigmus	Holometabolous
Megathymus ursus	IBG_00545	GCA_003671415.1	Scaffold	C:98.6%[S:98.4%,D:0.2%],F:0.2%,M:1.2%,n:1367	InsectBase	Herbivorous	Leaves_Stems_Roots	Hexapoda	Insecta	Pterygota	Lepidoptera	Hesperiidae	Megathymus	Holometabolous
Megathymus violae	IBG_00546	GCA_003671415.1	Scaffold	C:98.6%[S:98.4%,D:0.2%],F:0.2%,M:1.2%,n:1367	InsectBase	Herbivorous	Leaves_Stems_Roots	Hexapoda	Insecta	Pterygota	Lepidoptera	Hesperiidae	Megathymus	Holometabolous
Melanaphis sacchari	IBG_00547	GCA_002803265.2	Scaffold	C:96.9%[S:95.3%,D:1.6%],F:0.6%,M:2.5%,n:1367	InsectBase	Herbivorous	Leaves_Stems_Roots	Hexapoda	Insecta	Pterygota	Hemiptera	Aphididae	Melanaphis	Hemimetabolous
Melipona quadrifasciata	IBG_00548	GCA_001276565.1	Scaffold	C:97.0%[S:96.9%,D:0.1%],F:1.7%,M:1.3%,n:1367	InsectBase	Herbivorous	Pollen_Nectar	Hexapoda	Insecta	Pterygota	Hymenoptera	Apidae	Melipona	Holometabolous
Melitaea cinxia	IBG_00549	GCA_905220565.1	Chromosome	C:98.1%[S:97.9%,D:0.2%],F:0.5%,M:1.4%,n:1367	InsectBase	Herbivorous	Leaves_Stems_Roots	Hexapoda	Insecta	Pterygota	Lepidoptera	Nymphalidae	Melitaea	Holometabolous
Mengenilla moldrzyki	IBG_00551	GCA_000281935.1	Contig	C:54.6%[S:54.4%,D:0.2%],F:21.9%,M:23.5%,n:1367	InsectBase	Carnivorous	Parasitoid	Hexapoda	Insecta	Pterygota	Strepsiptera	Mengenillidae	Mengenilla	Holometabolous
Microplitis demolitor	IBG_00552	GCA_000572035.2	Scaffold	C:99.4%[S:98.2%,D:1.2%],F:0.2%,M:0.4%,n:1367	InsectBase	Carnivorous	Parasitoid	Hexapoda	Insecta	Pterygota	Hymenoptera	Braconidae	Microplitis	Holometabolous
Mimas tiliae	IBG_00554	GCA_905332985.1	Chromosome	C:98.5%[S:98.1%,D:0.4%],F:0.3%,M:1.2%,n:1367	InsectBase	Herbivorous	Leaves_Stems_Roots	Hexapoda	Insecta	Pterygota	Lepidoptera	Sphingidae	Mimas	Holometabolous
Mimoniades nurscia	IBG_00555	GCA_018244735.1	Contig	C:2.1%[S:2.1%,D:0.0%],F:0.9%,M:97.0%,n:1367	InsectBase	Herbivorous	Leaves_Stems_Roots	Hexapoda	Insecta	Pterygota	Lepidoptera	Hesperiidae	Mimoniades	Holometabolous
Mischocyttarus mexicanus	-	GCA_023678845.1	Scaffold	-	NCBI	Carnivorous	Predator	Hexapoda	Insecta	Pterygota	Hymenoptera	Vespidae	Mischocyttarus	Holometabolous
Mochlonyx cinctipes	IBG_00556	GCA_001014845.1	Scaffold	C:90.4%[S:90.1%,D:0.3%],F:5.3%,M:4.3%,n:1367	InsectBase	Omnivorous	Animals_Plants	Hexapoda	Insecta	Pterygota	Diptera	Chaoboridae	Mochlonyx	Holometabolous
Monomorium pharaonis	IBG_00557	GCA_013373865.1	Chromosome	C:98.9%[S:96.3%,D:2.6%],F:0.5%,M:0.6%,n:1367	InsectBase	Omnivorous	Animals_Plants	Hexapoda	Insecta	Pterygota	Hymenoptera	Formicidae	Monomorium	Holometabolous
Musca domestica	IBG_00558	GCA_000371365.1	Scaffold	C:98.7%[S:96.9%,D:1.8%],F:0.8%,M:0.5%,n:1367	InsectBase	Saprophagous	Detritivore_Decaying_Material	Hexapoda	Insecta	Pterygota	Diptera	Muscidae	Musca	Holometabolous
Myzus cerasi	IBG_00560	None	Scaffold	C:93.3%[S:89.5%,D:3.8%],F:3.3%,M:3.4%,n:1367	InsectBase	Herbivorous	Leaves_Stems_Roots	Hexapoda	Insecta	Pterygota	Hemiptera	Aphididae	Myzus	Hemimetabolous
Myzus persicae	IBG_00561	GCA_001856785.1	Chromosome	C:96.0%[S:93.3%,D:2.7%],F:1.0%,M:3.0%,n:1367	InsectBase	Herbivorous	Leaves_Stems_Roots	Hexapoda	Insecta	Pterygota	Hemiptera	Aphididae	Myzus	Hemimetabolous
Nasonia giraulti	IBG_00562	GCA_000004775.1	Scaffold	C:95.1%[S:94.4%,D:0.7%],F:1.9%,M:3.0%,n:1367	InsectBase	Carnivorous	Parasitoid	Hexapoda	Insecta	Pterygota	Hymenoptera	Pteromalidae	Nasonia	Holometabolous
Nasonia longicornis	IBG_00563	GCA_000004795.1	Scaffold	C:94.7%[S:93.9%,D:0.8%],F:2.0%,M:3.3%,n:1367	InsectBase	Carnivorous	Parasitoid	Hexapoda	Insecta	Pterygota	Hymenoptera	Pteromalidae	Nasonia	Holometabolous
Nasonia vitripennis	IBG_00564	GCA_009193385.2	Chromosome	C:97.8%[S:97.1%,D:0.7%],F:0.5%,M:1.7%,n:1367	InsectBase	Carnivorous	Parasitoid	Hexapoda	Insecta	Pterygota	Hymenoptera	Pteromalidae	Nasonia	Holometabolous
Nebria ingens	IBG_00565	GCA_018344505.1	Scaffold	C:96.3%[S:96.0%,D:0.3%],F:0.7%,M:3.0%,n:1367	InsectBase	Carnivorous	Predator	Hexapoda	Insecta	Pterygota	Coleoptera	Carabidae	Nebria	Holometabolous
Neodiprion lecontei	IBG_00566	GCA_001263575.1	Scaffold	C:99.3%[S:98.9%,D:0.4%],F:0.4%,M:0.3%,n:1367	InsectBase	Herbivorous	Leaves_Stems_Roots	Hexapoda	Insecta	Pterygota	Hymenoptera	Diprionidae	Neodiprion	Holometabolous
Neodiprion pinetum	IBG_00567	GCA_004916985.1	Scaffold	C:97.6%[S:97.2%,D:0.4%],F:1.2%,M:1.2%,n:1367	InsectBase	Herbivorous	Leaves_Stems_Roots	Hexapoda	Insecta	Pterygota	Hymenoptera	Diprionidae	Neodiprion	Holometabolous
Nephila pilipes	-	GCA_019974015.1	Scaffold	-	NCBI	Carnivorous	Predator	Chelicerata	Euchelicerata	Arachnida	Araneae	Nephilidae	Nephila	Ametabolous
Nesidiocoris tenuis	IBG_00569	GCA_902806785.1	Scaffold	C:87.5%[S:66.1%,D:21.4%],F:6.1%,M:6.4%,n:1367	NCBI	Carnivorous	Predator	Hexapoda	Insecta	Pterygota	Hemiptera	Miridae	Nesidiocoris	Hemimetabolous
Nezara viridula	-	GCA_928085145.1	Chromosome	-	NCBI	Herbivorous	Leaves_Stems_Roots	Hexapoda	Insecta	Pterygota	Hemiptera	Pentatomidae	Nezara	Hemimetabolous
Nicrophorus vespilloides	IBG_00571	GCA_001412225.1	Scaffold	C:99.5%[S:98.0%,D:1.5%],F:0.2%,M:0.3%,n:1367	InsectBase	Saprophagous	Necrophagous	Hexapoda	Insecta	Pterygota	Coleoptera	Silphidae	Nicrophorus	Holometabolous
Nilaparvata lugens	IBG_00572	GCA_014356525.1	Chromosome	C:95.5%[S:92.9%,D:2.6%],F:1.2%,M:3.3%,n:1367	InsectBase	Herbivorous	Leaves_Stems_Roots	Hexapoda	Insecta	Pterygota	Hemiptera	Delphacidae	Nilaparvata	Hemimetabolous
Noctua pronuba	IBG_00574	GCA_905220335.1	Chromosome	C:98.7%[S:98.0%,D:0.7%],F:0.2%,M:1.1%,n:1367	InsectBase	Herbivorous	Leaves_Stems_Roots	Hexapoda	Insecta	Pterygota	Lepidoptera	Noctuidae	Noctua	Holometabolous
Nomada fabriciana	IBG_00575	GCA_907165295.1	Chromosome	C:98.3%[S:98.1%,D:0.2%],F:0.6%,M:1.1%,n:1367	InsectBase	Herbivorous	Pollen_Nectar	Hexapoda	Insecta	Pterygota	Hymenoptera	Apidae	Nomada	Holometabolous
Nomia melanderi	IBG_00576	GCA_003710045.1	Scaffold	C:98.8%[S:98.6%,D:0.2%],F:0.3%,M:0.9%,n:1367	InsectBase	Herbivorous	Pollen_Nectar	Hexapoda	Insecta	Pterygota	Hymenoptera	Halictidae	Nomia	Holometabolous
Notodonta dromedarius	IBG_00578	GCA_905147325.1	Chromosome	C:98.6%[S:98.0%,D:0.6%],F:0.4%,M:1.0%,n:1367	InsectBase	Herbivorous	Leaves_Stems_Roots	Hexapoda	Insecta	Pterygota	Lepidoptera	Notodontidae	Notodonta	Holometabolous
Notodromas monacha	-	GCA_905338405.1	Scaffold	-	NCBI_CAZy	Herbivorous	Algae_Phytoplankton	Crustacea	Ostracoda	Podocopa	Podocopida	Cyprididae	Notodromas	Crustacean Metamorphosis
Nymphalis album	IBG_00580	GCA_905332345.1	Chromosome	C:88.3%[S:88.0%,D:0.3%],F:7.1%,M:4.6%,n:1367	InsectBase	Herbivorous	Leaves_Stems_Roots	Hexapoda	Insecta	Pterygota	Lepidoptera	Nymphalidae	Nymphalis	Holometabolous
Nymphalis io	IBG_00581	GCA_905147045.1	Chromosome	C:98.7%[S:98.5%,D:0.2%],F:0.1%,M:1.2%,n:1367	InsectBase	Herbivorous	Leaves_Stems_Roots	Hexapoda	Insecta	Pterygota	Lepidoptera	Nymphalidae	Nymphalis	Holometabolous
Nymphalis polychloros	IBG_00582	GCA_905220585.1	Chromosome	C:98.1%[S:98.0%,D:0.1%],F:0.5%,M:1.4%,n:1367	InsectBase	Herbivorous	Leaves_Stems_Roots	Hexapoda	Insecta	Pterygota	Lepidoptera	Nymphalidae	Nymphalis	Holometabolous
Nymphalis urticae	IBG_00583	GCA_905147175.1	Chromosome	C:98.4%[S:98.0%,D:0.4%],F:0.4%,M:1.2%,n:1367	InsectBase	Herbivorous	Leaves_Stems_Roots	Hexapoda	Insecta	Pterygota	Lepidoptera	Nymphalidae	Nymphalis	Holometabolous
Nymphon striatum	-	GCA_016618385.1	Scaffold	-	NCBI	Carnivorous	Predator	Chelicerata	Pycnogonida	-	Pantopoda	Nymphonidae	Nymphon	Ametabolous
Ochlodes sylvanus	IBG_00584	GCA_905404295.1	Chromosome	C:98.6%[S:98.3%,D:0.3%],F:0.1%,M:1.3%,n:1367	InsectBase	Herbivorous	Leaves_Stems_Roots	Hexapoda	Insecta	Pterygota	Lepidoptera	Hesperiidae	Ochlodes	Holometabolous
Odontomachus brunneus	IBG_00586	GCA_010583005.1	Scaffold	C:99.4%[S:98.1%,D:1.3%],F:0.2%,M:0.4%,n:1367	InsectBase	Carnivorous	Predator	Hexapoda	Insecta	Pterygota	Hymenoptera	Formicidae	Odontomachus	Holometabolous
Oedothorax gibbosus	-	GCA_019343175.1	Chromosome	-	NCBI	Carnivorous	Predator	Chelicerata	Euchelicerata	Arachnida	Araneae	Linyphiidae	Oedothorax	Ametabolous
Oncopeltus fasciatus	IBG_00587	None	Scaffold	C:90.2%[S:89.8%,D:0.4%],F:5.6%,M:4.2%,n:1367	InsectBase	Herbivorous	Flowers_Fruits	Hexapoda	Insecta	Pterygota	Hemiptera	Lygaeidae	Oncopeltus	Hemimetabolous
Onthophagus taurus	IBG_00588	GCA_000648695.2	Scaffold	C:99.6%[S:96.9%,D:2.7%],F:0.1%,M:0.3%,n:1367	InsectBase	Other	Coprophagous	Hexapoda	Insecta	Pterygota	Coleoptera	Scarabaeidae	Onthophagus	Holometabolous
Ooceraea biroi	IBG_00589	GCA_003672135.1	Chromosome	C:99.0%[S:98.0%,D:1.0%],F:0.2%,M:0.8%,n:1367	NCBI	Carnivorous	Predator	Hexapoda	Insecta	Pterygota	Hymenoptera	Formicidae	Ooceraea	Holometabolous
Operophtera brumata	IBG_00590	GCA_001266575.1	Scaffold	C:94.3%[S:91.7%,D:2.6%],F:2.9%,M:2.8%,n:1367	InsectBase	Herbivorous	Leaves_Stems_Roots	Hexapoda	Insecta	Pterygota	Lepidoptera	Geometridae	Operophtera	Holometabolous
Ophraella communa	IBG_00591	GCA_902651945.1	Contig	C:95.6%[S:87.2%,D:8.4%],F:1.5%,M:2.9%,n:1367	InsectBase	Herbivorous	Leaves_Stems_Roots	Hexapoda	Insecta	Pterygota	Coleoptera	Chrysomelidae	Ophraella	Holometabolous
Oppiella nova	-	GCA_905397405.1	Scaffold	-	NCBI	Other	Fungi	Chelicerata	Euchelicerata	Arachnida	Sarcoptiformes	Oppiidae	Oppiella	Ametabolous
Orchesella cincta	-	GCA_001718145.1	Scaffold	-	NCBI	Saprophagous	Detritivore_Decaying_Material	Hexapoda	Collembola		Entomobryomorpha	Orchesellidae	Orchesella	Ametabolous
Orius insidiosus	IBG_00592	GCA_014119065.1	Contig	C:83.1%[S:61.4%,D:21.7%],F:5.7%,M:11.2%,n:1367	InsectBase	Carnivorous	Predator	Hexapoda	Insecta	Pterygota	Hemiptera	Anthocoridae	Orius	Hemimetabolous
Orius laevigatus	IBG_00593	GCA_018703685.1	Scaffold	C:90.2%[S:88.3%,D:1.9%],F:2.0%,M:7.8%,n:1367	InsectBase	Carnivorous	Predator	Hexapoda	Insecta	Pterygota	Hemiptera	Anthocoridae	Orius	Hemimetabolous
Ormyrus nitidulus	IBG_00594	GCA_900474335.1	Scaffold	C:95.6%[S:94.3%,D:1.3%],F:1.9%,M:2.5%,n:1367	InsectBase	Carnivorous	Predator	Hexapoda	Insecta	Pterygota	Hymenoptera	Ormyridae	Ormyrus	Holometabolous
Ormyrus pomaceus	IBG_00595	GCA_900474385.1	Scaffold	C:96.2%[S:95.0%,D:1.2%],F:1.8%,M:2.0%,n:1367	InsectBase	Carnivorous	Predator	Hexapoda	Insecta	Pterygota	Hymenoptera	Ormyridae	Ormyrus	Holometabolous
Orussus abietinus	IBG_00597	GCA_000612105.2	Scaffold	C:98.1%[S:97.7%,D:0.4%],F:0.7%,M:1.2%,n:1367	InsectBase	Carnivorous	Predator	Hexapoda	Insecta	Pterygota	Hymenoptera	Orussidae	Orussus	Holometabolous
Oryctes borbonicus	IBG_00598	GCA_902654985.1	Scaffold	C:96.4%[S:95.5%,D:0.9%],F:0.5%,M:3.1%,n:1367	InsectBase	Herbivorous	Leaves_Stems_Roots	Hexapoda	Insecta	Pterygota	Coleoptera	Scarabaeidae	Oryctes	Holometabolous
Oryzaephilus surinamensis	IBG_00599	GCA_004796505.1	Scaffold	C:97.9%[S:97.5%,D:0.4%],F:1.1%,M:1.0%,n:1367	InsectBase	Herbivorous	Grain	Hexapoda	Insecta	Pterygota	Coleoptera	Silvanidae	Oryzaephilus	Holometabolous
Osmia bicornis	IBG_00600	GCA_907164935.1	Chromosome	C:98.2%[S:98.0%,D:0.2%],F:0.8%,M:1.0%,n:1367	InsectBase	Herbivorous	Pollen_Nectar	Hexapoda	Insecta	Pterygota	Hymenoptera	Megachilidae	Osmia	Holometabolous
Osmia lignaria	IBG_00601	GCA_012274295.1	Contig	C:98.9%[S:98.8%,D:0.1%],F:0.4%,M:0.7%,n:1367	InsectBase	Herbivorous	Pollen_Nectar	Hexapoda	Insecta	Pterygota	Hymenoptera	Megachilidae	Osmia	Holometabolous
Ostrinia furnacalis	IBG_00602	GCA_004193835.1	Scaffold	C:97.9%[S:96.9%,D:1.0%],F:0.5%,M:1.6%,n:1367	InsectBase	Herbivorous	Leaves_Stems_Roots	Hexapoda	Insecta	Pterygota	Lepidoptera	Crambidae	Ostrinia	Holometabolous
Ostrinia nubilalis	IBG_00603	GCA_008921685.1	Scaffold	C:92.0%[S:90.9%,D:1.1%],F:3.7%,M:4.3%,n:1367	InsectBase	Herbivorous	Leaves_Stems_Roots	Hexapoda	Insecta	Pterygota	Lepidoptera	Crambidae	Ostrinia	Holometabolous
Ostrinia scapulalis	IBG_00604	None	Scaffold	C:48.5%[S:48.1%,D:0.4%],F:17.2%,M:34.3%,n:1367	InsectBase	Herbivorous	Leaves_Stems_Roots	Hexapoda	Insecta	Pterygota	Lepidoptera	Crambidae	Ostrinia	Holometabolous
Oxynetra roscius	IBG_00605	GCA_018244775.1	Scaffold	C:42.9%[S:42.9%,D:0.0%],F:35.8%,M:21.3%,n:1367	InsectBase	Herbivorous	Leaves_Stems_Roots	Hexapoda	Insecta	Pterygota	Lepidoptera	Hesperiidae	Oxynetra	Holometabolous
Pachypsylla venusta	IBG_00606	GCA_012654025.1	Chromosome	C:88.4%[S:87.6%,D:0.8%],F:5.3%,M:6.3%,n:1367	InsectBase	Herbivorous	Galls	Hexapoda	Insecta	Pterygota	Hemiptera	Aphalaridae	Pachypsylla	Hemimetabolous
Papilio aristodemus	IBG_00607	GCA_016277805.1	Scaffold	C:66.6%[S:66.4%,D:0.2%],F:21.0%,M:12.4%,n:1367	InsectBase	Herbivorous	Leaves_Stems_Roots	Hexapoda	Insecta	Pterygota	Lepidoptera	Papilionidae	Papilio	Holometabolous
Papilio bianor	IBG_00608	None	Chromosome	C:95.1%[S:94.7%,D:0.4%],F:1.1%,M:3.8%,n:1367	InsectBase	Herbivorous	Leaves_Stems_Roots	Hexapoda	Insecta	Pterygota	Lepidoptera	Papilionidae	Papilio	Holometabolous
Papilio dardanus	IBG_00609	GCA_013186455.1	Scaffold	C:94.2%[S:93.9%,D:0.3%],F:3.0%,M:2.8%,n:1367	InsectBase	Herbivorous	Leaves_Stems_Roots	Hexapoda	Insecta	Pterygota	Lepidoptera	Papilionidae	Papilio	Holometabolous
Papilio glaucus	IBG_00610	None	Scaffold	C:94.6%[S:93.8%,D:0.8%],F:2.6%,M:2.8%,n:1367	InsectBase	Herbivorous	Leaves_Stems_Roots	Hexapoda	Insecta	Pterygota	Lepidoptera	Papilionidae	Papilio	Holometabolous
Papilio machaon	IBG_00611	GCA_001298355.1	Scaffold	C:95.9%[S:95.2%,D:0.7%],F:2.2%,M:1.9%,n:1367	InsectBase	Herbivorous	Leaves_Stems_Roots	Hexapoda	Insecta	Pterygota	Lepidoptera	Papilionidae	Papilio	Holometabolous
Papilio memnon	IBG_00612	GCA_003118335.3	Scaffold	C:96.6%[S:95.4%,D:1.2%],F:2.0%,M:1.4%,n:1367	InsectBase	Herbivorous	Leaves_Stems_Roots	Hexapoda	Insecta	Pterygota	Lepidoptera	Papilionidae	Papilio	Holometabolous
Papilio polytes	IBG_00613	GCA_000836215.1	Scaffold	C:93.1%[S:92.7%,D:0.4%],F:2.6%,M:4.3%,n:1367	InsectBase	Herbivorous	Leaves_Stems_Roots	Hexapoda	Insecta	Pterygota	Lepidoptera	Papilionidae	Papilio	Holometabolous
Papilio xuthus	IBG_00614	GCA_000836235.1	Scaffold	C:98.1%[S:97.1%,D:1.0%],F:0.4%,M:1.5%,n:1367	InsectBase	Herbivorous	Leaves_Stems_Roots	Hexapoda	Insecta	Pterygota	Lepidoptera	Papilionidae	Papilio	Holometabolous
Paracoccus marginatus	IBG_00615	GCA_900065295.1	Scaffold	C:93.3%[S:92.0%,D:1.3%],F:2.6%,M:4.1%,n:1367	InsectBase	Herbivorous	Leaves_Stems_Roots	Hexapoda	Insecta	Pterygota	Hemiptera	Pseudococcidae	Paracoccus	Hemimetabolous
Pararge aegeria	IBG_00616	GCA_905163445.1	Chromosome	C:96.4%[S:96.0%,D:0.4%],F:1.0%,M:2.6%,n:1367	InsectBase	Herbivorous	Leaves_Stems_Roots	Hexapoda	Insecta	Pterygota	Lepidoptera	Nymphalidae	Pararge	Holometabolous
Parnassius apollo	IBG_00617	GCA_907164705.1	Contig	C:96.1%[S:94.8%,D:1.3%],F:1.0%,M:2.9%,n:1367	NCBI	Herbivorous	Leaves_Stems_Roots	Hexapoda	Insecta	Pterygota	Lepidoptera	Papilionidae	Parnassius	Holometabolous
Parochlus steinenii	IBG_00618	None	Scaffold	C:83.6%[S:79.4%,D:4.2%],F:5.8%,M:10.6%,n:1367	InsectBase	Saprophagous	Detritivore_Decaying_Material	Hexapoda	Insecta	Pterygota	Diptera	Chironomidae	Parochlus	Holometabolous
Paykullia maculata	IBG_00619	GCA_003055125.1	Scaffold	C:93.0%[S:92.5%,D:0.5%],F:4.1%,M:2.9%,n:1367	InsectBase	Carnivorous	Parasitoid	Hexapoda	Insecta	Pterygota	Diptera	Rhinophoridae	Paykullia	Holometabolous
Pediculus humanus	IBG_00620	GCA_000006295.1	Scaffold	C:96.7%[S:96.6%,D:0.1%],F:1.2%,M:2.1%,n:1367	InsectBase	Other	Hematophagous_Lifecycle	Hexapoda	Insecta	Pterygota	Psocodea	Pediculidae	Pediculus	Hemimetabolous
Pediculus humanus corporis	-	GCF_000006295.1	Scaffold	-	NCBI	Other	Hematophagous_Lifecycle	Hexapoda	Insecta	Pterygota	Psocodea	Pediculidae	Pediculus	Hemimetabolous
Penaeus vannamei	-	GCF_003789085.1	Scaffold	C:93.4847%[S:82.42843%,D:11.056268%],F:2.467917%,M:4.047384%,n:2934	NCBI	Carnivorous	Predator	Crustacea	Malacostraca	Eumalacostraca	Decapoda	Penaeidae	Penaeus	Crustacean Metamorphosis
Pentalonia nigronervosa	IBG_00621	GCA_014851325.1	Scaffold	C:95.9%[S:94.2%,D:1.7%],F:1.2%,M:2.9%,n:1367	InsectBase	Herbivorous	Leaves_Stems_Roots	Hexapoda	Insecta	Pterygota	Hemiptera	Aphididae	Pentalonia	Hemimetabolous
Periplaneta americana	-	GCA_025594305.2	Scaffold	-	NCBI	Saprophagous	Detritivore_Decaying_Material	Hexapoda	Insecta	Pterygota	Blattodea	Blattidae	Periplaneta	Hemimetabolous
Phaedon cochleariae	-	GCA_918026855.4	Chromosome	-	NCBI_CAZy	Herbivorous	Leaves_Stems_Roots	Hexapoda	Insecta	Pterygota	Coleoptera	Chrysomelidae	Phaedon	Holometabolous
Phenacoccus solenopsis	IBG_00624	GCA_009761765.1	Chromosome	C:94.2%[S:90.4%,D:3.8%],F:1.5%,M:4.3%,n:1367	InsectBase	Herbivorous	Leaves_Stems_Roots	Hexapoda	Insecta	Pterygota	Hemiptera	Pseudococcidae	Phenacoccus	Hemimetabolous
Pheosia gnoma	IBG_00625	GCA_905404115.1	Chromosome	C:98.8%[S:98.5%,D:0.3%],F:0.2%,M:1.0%,n:1367	InsectBase	Herbivorous	Leaves_Stems_Roots	Hexapoda	Insecta	Pterygota	Lepidoptera	Notodontidae	Pheosia	Holometabolous
Pheosia tremula	IBG_00626	GCA_905333125.1	Chromosome	C:98.8%[S:98.5%,D:0.3%],F:0.2%,M:1.0%,n:1367	InsectBase	Herbivorous	Leaves_Stems_Roots	Hexapoda	Insecta	Pterygota	Lepidoptera	Notodontidae	Pheosia	Holometabolous
Philotrypesis tridentata	IBG_00628	GCA_018906965.1	Contig	C:97.9%[S:96.6%,D:1.3%],F:0.5%,M:1.6%,n:1367	InsectBase	Carnivorous	Parasitoid	Hexapoda	Insecta	Pterygota	Hymenoptera	Pteromalidae	Philotrypesis	Holometabolous
Phlebotomus papatasi	IBG_00629	GCA_000262795.1	Scaffold	C:83.5%[S:80.0%,D:3.5%],F:10.8%,M:5.7%,n:1367	InsectBase	Other	Hematophagous_Adults	Hexapoda	Insecta	Pterygota	Diptera	Psychodidae	Phlebotomus	Holometabolous
Phlogophora meticulosa	IBG_00630	GCA_905147745.1	Chromosome	C:97.7%[S:97.2%,D:0.5%],F:0.3%,M:2.0%,n:1367	InsectBase	Herbivorous	Leaves_Stems_Roots	Hexapoda	Insecta	Pterygota	Lepidoptera	Noctuidae	Phlogophora	Holometabolous
Phoebis sennae	IBG_00631	GCA_001586405.1	Scaffold	C:91.0%[S:90.2%,D:0.8%],F:0.7%,M:8.3%,n:1367	InsectBase	Herbivorous	Leaves_Stems_Roots	Hexapoda	Insecta	Pterygota	Lepidoptera	Pieridae	Phoebis	Holometabolous
Phormia regina	IBG_00632	GCA_001735585.1	Scaffold	C:96.8%[S:94.2%,D:2.6%],F:2.0%,M:1.2%,n:1367	InsectBase	Saprophagous	Necrophagous	Hexapoda	Insecta	Pterygota	Diptera	Calliphoridae	Phormia	Holometabolous
Phortica variegata	IBG_00633	GCA_001014415.1	Scaffold	C:95.9%[S:95.2%,D:0.7%],F:1.6%,M:2.5%,n:1367	InsectBase	Other	Animal_secretions	Hexapoda	Insecta	Pterygota	Diptera	Drosophilidae	Phortica	Holometabolous
Photinus pyralis	IBG_00634	GCA_008802855.1	Scaffold	C:98.6%[S:89.9%,D:8.7%],F:0.7%,M:0.7%,n:1367	NCBI	Carnivorous	Predator	Hexapoda	Insecta	Pterygota	Coleoptera	Lampyridae	Photinus	Holometabolous
Phthorimaea operculella	-	GCA_024500475.1	Contig	-	NCBI	Herbivorous	Leaves_Stems_Roots	Hexapoda	Insecta	Pterygota	Lepidoptera	Gelechiidae	Phthorimaea	Holometabolous
Phyllotreta striolata	-	GCA_918026865.1	Chromosome	-	NCBI_CAZy	Herbivorous	Leaves_Stems_Roots	Hexapoda	Insecta	Pterygota	Coleoptera	Chrysomelidae	Phyllotreta	Holometabolous
Pieris brassicae	IBG_00635	GCA_905147105.1	Chromosome	C:98.1%[S:97.5%,D:0.6%],F:0.4%,M:1.5%,n:1367	InsectBase	Herbivorous	Leaves_Stems_Roots	Hexapoda	Insecta	Pterygota	Lepidoptera	Pieridae	Pieris	Holometabolous
Pieris macdunnoughi	-	GCA_905332375.1	Contig	-	NCBI	Herbivorous	Leaves_Stems_Roots	Hexapoda	Insecta	Pterygota	Lepidoptera	Pieridae	Pieris	Holometabolous
Pieris macdunnoughii	IBG_00636	GCA_905332375.1	Chromosome	C:94.1%[S:93.1%,D:1.0%],F:1.5%,M:4.4%,n:1367	InsectBase	Herbivorous	Leaves_Stems_Roots	Hexapoda	Insecta	Pterygota	Lepidoptera	Pieridae	Pieris	Holometabolous
Pieris napi	IBG_00637	GCA_905475465.1	Chromosome	C:95.7%[S:95.0%,D:0.7%],F:1.0%,M:3.3%,n:1367	InsectBase	Herbivorous	Leaves_Stems_Roots	Hexapoda	Insecta	Pterygota	Lepidoptera	Pieridae	Pieris	Holometabolous
Pieris rapae	IBG_00638	GCA_905147795.1	Chromosome	C:95.1%[S:94.2%,D:0.9%],F:1.3%,M:3.6%,n:1367	InsectBase	Herbivorous	Leaves_Stems_Roots	Hexapoda	Insecta	Pterygota	Lepidoptera	Pieridae	Pieris	Holometabolous
Piezodorus guildinii	IBG_00639	GCA_000786065.1	Scaffold	C:0.2%[S:0.2%,D:0.0%],F:0.1%,M:99.7%,n:1367	InsectBase	Herbivorous	Flowers_Fruits	Hexapoda	Insecta	Pterygota	Hemiptera	Pentatomidae	Piezodorus	Hemimetabolous
Platyscapa corneri	IBG_00641	GCA_018907185.1	Scaffold	C:94.0%[S:93.6%,D:0.4%],F:1.0%,M:5.0%,n:1367	InsectBase	Herbivorous	Flowers_Fruits	Hexapoda	Insecta	Pterygota	Hymenoptera	Agaonidae	Platyscapa	Holometabolous
Plebejus argus	IBG_00642	GCA_905404155.1	Chromosome	C:96.4%[S:96.3%,D:0.1%],F:0.8%,M:2.8%,n:1367	InsectBase	Herbivorous	Leaves_Stems_Roots	Hexapoda	Insecta	Pterygota	Lepidoptera	Lycaenidae	Plebejus	Holometabolous
Plectrocnemia conspersa	IBG_00643	GCA_009617715.1	Contig	C:97.7%[S:96.7%,D:1.0%],F:0.8%,M:1.5%,n:1367	InsectBase	Omnivorous	Animals_Plants	Hexapoda	Insecta	Pterygota	Trichoptera	Polycentropodidae	Plectrocnemia	Holometabolous
Pleistodontes nigriventris	IBG_00644	GCA_903653215.1	Scaffold	C:94.6%[S:94.4%,D:0.2%],F:3.0%,M:2.4%,n:1367	InsectBase	Herbivorous	Flowers_Fruits	Hexapoda	Insecta	Pterygota	Hymenoptera	Agaonidae	Pleistodontes	Holometabolous
Plodia interpunctella	IBG_00645	GCA_900182495.1	Scaffold	C:97.0%[S:95.7%,D:1.3%],F:0.7%,M:2.3%,n:1367	InsectBase	Herbivorous	Grain	Hexapoda	Insecta	Pterygota	Lepidoptera	Pyralidae	Plodia	Holometabolous
Plutella xylostella	IBG_00646	GCA_905116875.1	Scaffold	C:94.9%[S:94.4%,D:0.5%],F:1.8%,M:3.3%,n:1367	InsectBase	Herbivorous	Leaves_Stems_Roots	Hexapoda	Insecta	Pterygota	Lepidoptera	Plutellidae	Plutella	Holometabolous
Pogonomyrmex barbatus	IBG_00647	GCA_000187915.1	Scaffold	C:96.6%[S:96.3%,D:0.3%],F:2.2%,M:1.2%,n:1367	InsectBase	Omnivorous	Animals_Plants	Hexapoda	Insecta	Pterygota	Hymenoptera	Formicidae	Pogonomyrmex	Holometabolous
Pogonomyrmex californicus	IBG_00648	GCA_017141365.1	Scaffold	C:98.6%[S:96.3%,D:2.3%],F:0.7%,M:0.7%,n:1367	InsectBase	Omnivorous	Animals_Plants	Hexapoda	Insecta	Pterygota	Hymenoptera	Formicidae	Pogonomyrmex	Holometabolous
Pogonus chalceus	IBG_00649	GCA_002278615.1	Chromosome	C:93.5%[S:92.8%,D:0.7%],F:3.3%,M:3.2%,n:1367	InsectBase	Carnivorous	Predator	Hexapoda	Insecta	Pterygota	Coleoptera	Carabidae	Pogonus	Holometabolous
Polistes canadensis	IBG_00650	GCA_001313835.1	Scaffold	C:99.2%[S:98.8%,D:0.4%],F:0.1%,M:0.7%,n:1367	InsectBase	Carnivorous	Predator	Hexapoda	Insecta	Pterygota	Hymenoptera	Vespidae	Polistes	Holometabolous
Polistes dominula	IBG_00651	GCA_001465965.1	Scaffold	C:99.1%[S:98.7%,D:0.4%],F:0.1%,M:0.8%,n:1367	InsectBase	Carnivorous	Predator	Hexapoda	Insecta	Pterygota	Hymenoptera	Vespidae	Polistes	Holometabolous
Polistes dorsalis	IBG_00652	GCA_010416905.1	Scaffold	C:99.3%[S:98.9%,D:0.4%],F:0.0%,M:0.7%,n:1367	InsectBase	Carnivorous	Predator	Hexapoda	Insecta	Pterygota	Hymenoptera	Vespidae	Polistes	Holometabolous
Polistes exclamans	-	GCA_023678865.1	Scaffold	-	NCBI	Carnivorous	Predator	Hexapoda	Insecta	Pterygota	Hymenoptera	Vespidae	Polistes	Holometabolous
Polistes fuscatus	IBG_00653	GCA_010416935.1	Scaffold	C:98.9%[S:98.2%,D:0.7%],F:0.2%,M:0.9%,n:1367	InsectBase	Carnivorous	Predator	Hexapoda	Insecta	Pterygota	Hymenoptera	Vespidae	Polistes	Holometabolous
Polistes metricus	IBG_00654	GCA_010416925.1	Scaffold	C:99.4%[S:98.3%,D:1.1%],F:0.0%,M:0.6%,n:1367	InsectBase	Carnivorous	Predator	Hexapoda	Insecta	Pterygota	Hymenoptera	Vespidae	Polistes	Holometabolous
Polypedilum pembai	IBG_00655	GCA_014622435.1	Scaffold	C:97.5%[S:95.5%,D:2.0%],F:0.4%,M:2.1%,n:1367	InsectBase	Herbivorous	Algae_Phytoplankton	Hexapoda	Insecta	Pterygota	Diptera	Chironomidae	Polypedilum	Holometabolous
Polypedilum vanderplanki	IBG_00656	GCA_018290095.1	Chromosome	C:98.6%[S:97.4%,D:1.2%],F:0.2%,M:1.2%,n:1367	NCBI	Herbivorous	Algae_Phytoplankton	Hexapoda	Insecta	Pterygota	Diptera	Chironomidae	Polypedilum	Holometabolous
Popillia japonica	IBG_00657	GCA_004785975.1	Scaffold	C:85.6%[S:82.8%,D:2.8%],F:7.8%,M:6.6%,n:1367	InsectBase	Herbivorous	Leaves_Stems_Roots	Hexapoda	Insecta	Pterygota	Coleoptera	Scarabaeidae	Popillia	Holometabolous
Proctacanthus coquilletti	IBG_00658	GCA_001932985.1	Scaffold	C:99.5%[S:98.8%,D:0.7%],F:0.4%,M:0.1%,n:1367	InsectBase	Carnivorous	Predator	Hexapoda	Insecta	Pterygota	Diptera	Asilidae	Proctacanthus	Holometabolous
Propsilocerus akamusi	IBG_00659	GCA_018397935.1	Chromosome	C:93.0%[S:91.7%,D:1.3%],F:0.9%,M:6.1%,n:1367	InsectBase	Saprophagous	Detritivore_Decaying_Material	Hexapoda	Insecta	Pterygota	Diptera	Chironomidae	Propsilocerus	Holometabolous
Propylea japonica	IBG_00660	GCA_013421045.1	Chromosome	C:94.4%[S:88.2%,D:6.2%],F:1.0%,M:4.6%,n:1367	InsectBase	Carnivorous	Predator	Hexapoda	Insecta	Pterygota	Coleoptera	Coccinellidae	Propylea	Holometabolous
Protaetia brevitarsis	IBG_00661	None	Chromosome	C:90.7%[S:83.5%,D:7.2%],F:3.4%,M:5.9%,n:1367	InsectBase	Saprophagous	Detritivore_Decaying_Material	Hexapoda	Insecta	Pterygota	Coleoptera	Scarabaeidae	Protaetia	Holometabolous
Pseudoatta argentina	IBG_00662	GCA_017607525.1	Scaffold	C:98.6%[S:98.2%,D:0.4%],F:0.7%,M:0.7%,n:1367	NCBI	Other	Fungi	Hexapoda	Insecta	Pterygota	Hymenoptera	Formicidae	Pseudoatta	Holometabolous
Pseudococcus longispinus	IBG_00663	GCA_900064475.1	Scaffold	C:91.0%[S:89.8%,D:1.2%],F:4.5%,M:4.5%,n:1367	InsectBase	Herbivorous	Leaves_Stems_Roots	Hexapoda	Insecta	Pterygota	Hemiptera	Pseudococcidae	Pseudococcus	Hemimetabolous
Pseudomyrmex concolor	IBG_00664	GCA_014839585.1	Scaffold	C:96.0%[S:95.2%,D:0.8%],F:2.2%,M:1.8%,n:1367	InsectBase	Omnivorous	Animals_Plants	Hexapoda	Insecta	Pterygota	Hymenoptera	Formicidae	Pseudomyrmex	Holometabolous
Pseudomyrmex cubaensis	IBG_00665	GCA_014825685.1	Scaffold	C:97.8%[S:97.4%,D:0.4%],F:1.0%,M:1.2%,n:1367	InsectBase	Omnivorous	Animals_Plants	Hexapoda	Insecta	Pterygota	Hymenoptera	Formicidae	Pseudomyrmex	Holometabolous
Pseudomyrmex dendroicus	IBG_00666	GCA_014825645.1	Scaffold	C:96.7%[S:96.3%,D:0.4%],F:1.5%,M:1.8%,n:1367	InsectBase	Omnivorous	Animals_Plants	Hexapoda	Insecta	Pterygota	Hymenoptera	Formicidae	Pseudomyrmex	Holometabolous
Pseudomyrmex elongatus	IBG_00667	GCA_014825605.1	Scaffold	C:98.1%[S:97.1%,D:1.0%],F:0.8%,M:1.1%,n:1367	InsectBase	Omnivorous	Animals_Plants	Hexapoda	Insecta	Pterygota	Hymenoptera	Formicidae	Pseudomyrmex	Holometabolous
Pseudomyrmex flavicornis	IBG_00668	GCA_014825475.1	Scaffold	C:98.2%[S:97.8%,D:0.4%],F:0.7%,M:1.1%,n:1367	InsectBase	Omnivorous	Animals_Plants	Hexapoda	Insecta	Pterygota	Hymenoptera	Formicidae	Pseudomyrmex	Holometabolous
Pseudomyrmex gracilis	IBG_00669	GCA_002006095.1	Scaffold	C:99.2%[S:98.5%,D:0.7%],F:0.1%,M:0.7%,n:1367	InsectBase	Omnivorous	Animals_Plants	Hexapoda	Insecta	Pterygota	Hymenoptera	Formicidae	Pseudomyrmex	Holometabolous
Pseudomyrmex pallidus	IBG_00670	GCA_014825455.1	Scaffold	C:96.2%[S:95.7%,D:0.5%],F:1.8%,M:2.0%,n:1367	InsectBase	Omnivorous	Animals_Plants	Hexapoda	Insecta	Pterygota	Hymenoptera	Formicidae	Pseudomyrmex	Holometabolous
Psylliodes chrysocephala	-	GCA_927349885.1	Chromosome	-	NCBI_CAZy	Herbivorous	Leaves_Stems_Roots	Hexapoda	Insecta	Pterygota	Coleoptera	Chrysomelidae	Psylliodes	Holometabolous
Pteromalus puparum	IBG_00672	GCA_012977825.2	Chromosome	C:97.8%[S:96.8%,D:1.0%],F:0.7%,M:1.5%,n:1367	InsectBase	Carnivorous	Parasitoid	Hexapoda	Insecta	Pterygota	Hymenoptera	Pteromalidae	Pteromalus	Holometabolous
Pyrochroa serraticornis	IBG_00673	GCA_905333025.1	Chromosome	-	InsectBase	Carnivorous	Predator	Hexapoda	Insecta	Pterygota	Coleoptera	Pyrochroidae	Pyrochroa	Holometabolous
Pyrocoelia pectoralis	IBG_00674	None	Scaffold	C:98.8%[S:64.1%,D:34.7%],F:0.2%,M:1.0%,n:1367	InsectBase	Herbivorous	Leaves_Stems_Roots	Hexapoda	Insecta	Pterygota	Coleoptera	Lampyridae	Pyrocoelia	Holometabolous
Pyrrhopyge aziza	IBG_00675	GCA_018239165.1	Contig	C:0.9%[S:0.9%,D:0.0%],F:1.0%,M:98.1%,n:1367	InsectBase	Herbivorous	Leaves_Stems_Roots	Hexapoda	Insecta	Pterygota	Lepidoptera	Hesperiidae	Pyrrhopyge	Holometabolous
Pyrrhopyge hadassa	IBG_00676	GCA_018251255.1	Contig	C:14.3%[S:14.2%,D:0.1%],F:32.9%,M:52.8%,n:1367	InsectBase	Herbivorous	Leaves_Stems_Roots	Hexapoda	Insecta	Pterygota	Lepidoptera	Hesperiidae	Pyrrhopyge	Holometabolous
Pyrrhopyge proculus	IBG_00678	GCA_018246695.1	Contig	C:0.0%[S:0.0%,D:0.0%],F:0.9%,M:99.1%,n:1367	InsectBase	Herbivorous	Leaves_Stems_Roots	Hexapoda	Insecta	Pterygota	Lepidoptera	Hesperiidae	Pyrrhopyge	Holometabolous
Pyrrhopyge sergius	IBG_00679	GCA_018239425.1	Contig	C:0.1%[S:0.1%,D:0.0%],F:0.0%,M:99.9%,n:1367	InsectBase	Herbivorous	Leaves_Stems_Roots	Hexapoda	Insecta	Pterygota	Lepidoptera	Hesperiidae	Pyrrhopyge	Holometabolous
Pyrrhopyge thericles	IBG_00680	GCA_018239185.1	Contig	C:0.1%[S:0.1%,D:0.0%],F:0.4%,M:99.5%,n:1367	InsectBase	Herbivorous	Leaves_Stems_Roots	Hexapoda	Insecta	Pterygota	Lepidoptera	Hesperiidae	Pyrrhopyge	Holometabolous
Reticulitermes lucifugus	-	GCA_026260175.1	Scaffold	-	NCBI_Funannotate	Herbivorous	Wood	Hexapoda	Insecta	Pterygota	Blattodea	Rhinotermitidae	Reticulitermes	Hemimetabolous
Reticulitermes speratus	-	GCA_021186555.1	Scaffold	-	NCBI_Funannotate	Herbivorous	Wood	Hexapoda	Insecta	Pterygota	Blattodea	Rhinotermitidae	Reticulitermes	Hemimetabolous
Rhagoletis pomonella	IBG_00681	GCA_013731165.1	Scaffold	C:93.9%[S:78.6%,D:15.3%],F:2.0%,M:4.1%,n:1367	InsectBase	Herbivorous	Flowers_Fruits	Hexapoda	Insecta	Pterygota	Diptera	Tephritidae	Rhagoletis	Holometabolous
Rhagoletis zephyria	IBG_00682	GCA_001687245.1	Scaffold	C:97.5%[S:82.1%,D:15.4%],F:0.9%,M:1.6%,n:1367	InsectBase	Herbivorous	Flowers_Fruits	Hexapoda	Insecta	Pterygota	Diptera	Tephritidae	Rhagoletis	Holometabolous
Rhagonycha fulva	IBG_00683	GCA_905340355.1	Chromosome	C:99.3%[S:97.3%,D:2.0%],F:0.3%,M:0.4%,n:1367	InsectBase	Omnivorous	Animals_Plants	Hexapoda	Insecta	Pterygota	Coleoptera	Cantharidae	Rhagonycha	Holometabolous
Rhipicephalus microplus	-	GCF_013339725.1	Chromosome	C:95.70552%[S:91.547376%,D:4.158146%],F:0.51124743%,M:3.7832312%,n:2934	NCBI	Other	Hematophagous_Lifecycle	Chelicerata	Euchelicerata	Arachnida	Ixodida	Ixodidae	Rhipicephalus	Ametabolous
Rhipicephalus sanguineus	-	GCF_013339695.2	Chromosome	C:96.59168%[S:89.400136%,D:7.191547%],F:0.7839127%,M:2.6244035%,n:2934	NCBI	Other	Hematophagous_Lifecycle	Chelicerata	Euchelicerata	Arachnida	Ixodida	Ixodidae	Rhipicephalus	Ametabolous
Rhodnius prolixus	IBG_00685	None	Chromosome	C:95.5%[S:94.8%,D:0.7%],F:2.0%,M:2.5%,n:1367	InsectBase	Other	Hematophagous_Lifecycle	Hexapoda	Insecta	Pterygota	Hemiptera	Reduviidae	Rhodnius	Hemimetabolous
Rhopalosiphum maidis	IBG_00686	GCA_003676215.3	Chromosome	C:97.0%[S:94.8%,D:2.2%],F:0.7%,M:2.3%,n:1367	InsectBase	Herbivorous	Leaves_Stems_Roots	Hexapoda	Insecta	Pterygota	Hemiptera	Aphididae	Rhopalosiphum	Hemimetabolous
Rhopalosiphum padi	IBG_00687	None	Scaffold	C:96.1%[S:93.4%,D:2.7%],F:1.0%,M:2.9%,n:1367	InsectBase	Herbivorous	Leaves_Stems_Roots	Hexapoda	Insecta	Pterygota	Hemiptera	Aphididae	Rhopalosiphum	Hemimetabolous
Rhynchophorus ferrugineus	IBG_00688	GCA_014462685.1	Scaffold	C:94.5%[S:92.2%,D:2.3%],F:1.2%,M:4.3%,n:1367	InsectBase	Herbivorous	Wood	Hexapoda	Insecta	Pterygota	Coleoptera	Curculionidae	Rhynchophorus	Holometabolous
Rhysida immarginata	-	GCA_023313115.1	Scaffold	-	NCBI_Funannotate	Carnivorous	Predator	Myriapoda	Chilopoda	Pleurostigmophora	Scolopendromorpha	Scolopendridae	Rhysida	Ametabolous
Rhyzopertha dominica	-	GCA_025024175.1	Scaffold	-	NCBI	Herbivorous	Grain	Hexapoda	Insecta	Pterygota	Coleoptera	Bostrichidae	Rhyzopertha	Holometabolous
Riptortus pedestris	IBG_00689	GCA_019009955.1	Chromosome	C:83.7%[S:82.2%,D:1.5%],F:1.5%,M:14.8%,n:1367	InsectBase	Herbivorous	Grain	Hexapoda	Insecta	Pterygota	Hemiptera	Alydidae	Riptortus	Hemimetabolous
Samia ricini	IBG_00690	None	Chromosome	C:86.6%[S:86.2%,D:0.4%],F:3.8%,M:9.6%,n:1367	InsectBase	Herbivorous	Leaves_Stems_Roots	Hexapoda	Insecta	Pterygota	Lepidoptera	Saturniidae	Samia	Holometabolous
Sarcophaga bullata	IBG_00691	GCA_005959815.1	Scaffold	C:93.1%[S:91.7%,D:1.4%],F:3.7%,M:3.2%,n:1367	NCBI	Saprophagous	Necrophagous	Hexapoda	Insecta	Pterygota	Diptera	Sarcophagidae	Sarcophaga	Holometabolous
Sarcoptes scabiei	-	GCA_020844145.1	Chromosome	-	NCBI	Carnivorous	Parasite	Chelicerata	Euchelicerata	Arachnida	Sarcoptiformes	Sarcoptidae	Sarcoptes	Ametabolous
Scaeva pyrastri	IBG_00693	GCA_905146935.1	Chromosome	C:99.0%[S:98.7%,D:0.3%],F:0.3%,M:0.7%,n:1367	InsectBase	Carnivorous	Predator	Hexapoda	Insecta	Pterygota	Diptera	Syrphidae	Scaeva	Holometabolous
Scaptodrosophila lebanonensis	IBG_00694	GCA_003285725.2	Contig	C:99.1%[S:97.5%,D:1.6%],F:0.4%,M:0.5%,n:1367	InsectBase	Saprophagous	Detritivore_Fruits	Hexapoda	Insecta	Pterygota	Diptera	Drosophilidae	Scaptodrosophila	Holometabolous
Scaptomyza flava	IBG_00695	GCA_003952975.1	Scaffold	C:98.7%[S:94.1%,D:4.6%],F:0.2%,M:1.1%,n:1367	InsectBase	Herbivorous	Miners	Hexapoda	Insecta	Pterygota	Diptera	Drosophilidae	Scaptomyza	Holometabolous
Scaptomyza graminum	IBG_00696	GCA_018901835.1	Contig	C:99.4%[S:98.2%,D:1.2%],F:0.1%,M:0.5%,n:1367	InsectBase	Herbivorous	Miners	Hexapoda	Insecta	Pterygota	Diptera	Drosophilidae	Scaptomyza	Holometabolous
Scaptomyza hsui	IBG_00697	GCA_018152825.1	Contig	C:99.2%[S:97.5%,D:1.7%],F:0.3%,M:0.5%,n:1367	InsectBase	Saprophagous	Detritivore_Decaying_Material	Hexapoda	Insecta	Pterygota	Diptera	Drosophilidae	Scaptomyza	Holometabolous
Scaptomyza montana	IBG_00698	GCA_018904305.1	Contig	C:99.3%[S:97.1%,D:2.2%],F:0.1%,M:0.6%,n:1367	InsectBase	Herbivorous	Miners	Hexapoda	Insecta	Pterygota	Diptera	Drosophilidae	Scaptomyza	Holometabolous
Scaptomyza pallida	IBG_00699	GCA_018152965.1	Contig	C:99.1%[S:96.9%,D:2.2%],F:0.1%,M:0.8%,n:1367	InsectBase	Saprophagous	Detritivore_Decaying_Material	Hexapoda	Insecta	Pterygota	Diptera	Drosophilidae	Scaptomyza	Holometabolous
Schizaphis graminum	IBG_00700	GCA_003264975.1	Scaffold	C:94.9%[S:91.7%,D:3.2%],F:1.4%,M:3.7%,n:1367	InsectBase	Herbivorous	Leaves_Stems_Roots	Hexapoda	Insecta	Pterygota	Hemiptera	Aphididae	Schizaphis	Hemimetabolous
Schlechtendalia chinensis	IBG_00701	GCA_019022885.1	Chromosome	C:94.4%[S:93.5%,D:0.9%],F:1.5%,M:4.1%,n:1367	InsectBase	Herbivorous	Galls	Hexapoda	Insecta	Pterygota	Hemiptera	Pemphigidae	Schlechtendalia	Hemimetabolous
Scirpophaga incertulas	IBG_00703	None	Chromosome	C:95.4%[S:88.8%,D:6.6%],F:1.5%,M:3.1%,n:1367	InsectBase	Herbivorous	Leaves_Stems_Roots	Hexapoda	Insecta	Pterygota	Lepidoptera	Crambidae	Scirpophaga	Holometabolous
Sipha flava	IBG_00705	GCA_003268045.1	Scaffold	C:93.8%[S:92.8%,D:1.0%],F:0.7%,M:5.5%,n:1367	InsectBase	Herbivorous	Leaves_Stems_Roots	Hexapoda	Insecta	Pterygota	Hemiptera	Aphididae	Sipha	Hemimetabolous
Sitobion miscanthi	IBG_00706	GCA_008086715.1	Chromosome	C:92.4%[S:88.7%,D:3.7%],F:0.9%,M:6.7%,n:1367	InsectBase	Herbivorous	Leaves_Stems_Roots	Hexapoda	Insecta	Pterygota	Hemiptera	Aphididae	Sitobion	Hemimetabolous
Sitodiplosis mosellana	IBG_00707	GCA_009176505.1	Scaffold	C:98.6%[S:96.7%,D:1.9%],F:0.3%,M:1.1%,n:1367	InsectBase	Herbivorous	Grain	Hexapoda	Insecta	Pterygota	Diptera	Cecidomyiidae	Sitodiplosis	Holometabolous
Sitophilus oryzae	IBG_00708	GCA_002938485.2	Scaffold	C:98.4%[S:96.5%,D:1.9%],F:0.4%,M:1.2%,n:1367	InsectBase	Herbivorous	Grain	Hexapoda	Insecta	Pterygota	Coleoptera	Curculionidae	Sitophilus	Holometabolous
Sogatella furcifera	IBG_00709	GCA_014356515.1	Chromosome	C:94.3%[S:92.2%,D:2.1%],F:2.8%,M:2.9%,n:1367	InsectBase	Herbivorous	Leaves_Stems_Roots	Hexapoda	Insecta	Pterygota	Hemiptera	Delphacidae	Sogatella	Hemimetabolous
Solenopsis fugax	IBG_00710	GCA_003595255.1	Scaffold	C:93.4%[S:93.0%,D:0.4%],F:3.4%,M:3.2%,n:1367	InsectBase	Omnivorous	Animals_Plants	Hexapoda	Insecta	Pterygota	Hymenoptera	Formicidae	Solenopsis	Holometabolous
Solenopsis invicta	IBG_00711	GCA_016802725.1	Chromosome	C:94.8%[S:93.9%,D:0.9%],F:0.9%,M:4.3%,n:1367	InsectBase	Omnivorous	Animals_Plants	Hexapoda	Insecta	Pterygota	Hymenoptera	Formicidae	Solenopsis	Holometabolous
Sphyracephala brevicornis	IBG_00712	GCA_001015235.1	Scaffold	C:68.0%[S:67.4%,D:0.6%],F:14.1%,M:17.9%,n:1367	InsectBase	Saprophagous	Detritivore_Decaying_Material	Hexapoda	Insecta	Pterygota	Diptera	Diopsidae	Sphyracephala	Holometabolous
Spodoptera exigua	IBG_00714	GCA_011316535.1	Chromosome	C:97.6%[S:95.9%,D:1.7%],F:0.1%,M:2.3%,n:1367	NCBI_CAZy	Herbivorous	Leaves_Stems_Roots	Hexapoda	Insecta	Pterygota	Lepidoptera	Noctuidae	Spodoptera	Holometabolous
Spodoptera frugiperda	IBG_00715	GCA_011064685.1	Chromosome	C:92.8%[S:90.4%,D:2.4%],F:1.2%,M:6.0%,n:1367	InsectBase	Herbivorous	Leaves_Stems_Roots	Hexapoda	Insecta	Pterygota	Lepidoptera	Noctuidae	Spodoptera	Holometabolous
Spodoptera littoralis	-	GCA_902850265.1	Chromosome	-	NCBI_CAZy	Herbivorous	Leaves_Stems_Roots	Hexapoda	Insecta	Pterygota	Lepidoptera	Noctuidae	Spodoptera	Holometabolous
Spodoptera litura	IBG_00716	GCA_002706865.1	Chromosome	C:98.3%[S:97.5%,D:0.8%],F:0.4%,M:1.3%,n:1367	InsectBase	Herbivorous	Leaves_Stems_Roots	Hexapoda	Insecta	Pterygota	Lepidoptera	Noctuidae	Spodoptera	Holometabolous
Stegodyphus mimosarum	-	GCA_000611955.2	Scaffold	-	NCBI	Carnivorous	Predator	Chelicerata	Euchelicerata	Arachnida	Araneae	Eresidae	Stegodyphus	Ametabolous
Stenopsyche tienmushanensis	IBG_00717	GCA_008973525.1	Scaffold	C:97.1%[S:94.8%,D:2.3%],F:1.1%,M:1.8%,n:1367	InsectBase	Omnivorous	Animals_Plants	Hexapoda	Insecta	Pterygota	Trichoptera	Stenopsychidae	Stenopsyche	Holometabolous
Stomoxys calcitrans	IBG_00719	GCA_001015335.1	Scaffold	C:99.0%[S:98.3%,D:0.7%],F:0.4%,M:0.6%,n:1367	InsectBase	Other	Hematophagous_Adults	Hexapoda	Insecta	Pterygota	Diptera	Muscidae	Stomoxys	Holometabolous
Strigamia acuminata	-	GCA_949358305.1	Chromosome	-	NCBI_Funannotate	Carnivorous	Predator	Myriapoda	Chilopoda	Pleurostigmophora	Geophilomorpha	Linotaeniidae	Strigamia	Ametabolous
Strigamia maritima	-	GCA_000239455.1	Scaffold	-	NCBI_Funannotate	Carnivorous	Predator	Myriapoda	Chilopoda	Pleurostigmophora	Geophilomorpha	Linotaeniidae	Strigamia	Ametabolous
Sycophaga agraensis	IBG_00720	GCA_018906755.1	Contig	C:98.1%[S:97.4%,D:0.7%],F:0.3%,M:1.6%,n:1367	InsectBase	Carnivorous	Parasitoid	Hexapoda	Insecta	Pterygota	Hymenoptera	Agaonidae	Sycophaga	Holometabolous
Synergus gifuensis	IBG_00721	GCA_904066015.1	Scaffold	C:95.1%[S:93.7%,D:1.4%],F:2.7%,M:2.2%,n:1367	InsectBase	Herbivorous	Galls	Hexapoda	Insecta	Pterygota	Hymenoptera	Cynipidae	Synergus	Holometabolous
Synergus itoensis	IBG_00722	GCA_904066005.1	Scaffold	C:94.7%[S:93.9%,D:0.8%],F:3.2%,M:2.1%,n:1367	InsectBase	Herbivorous	Galls	Hexapoda	Insecta	Pterygota	Hymenoptera	Cynipidae	Synergus	Holometabolous
Synergus japonicus	IBG_00723	GCA_900474275.1	Scaffold	C:97.3%[S:96.0%,D:1.3%],F:1.8%,M:0.9%,n:1367	InsectBase	Herbivorous	Galls	Hexapoda	Insecta	Pterygota	Hymenoptera	Cynipidae	Synergus	Holometabolous
Synergus umbraculus	IBG_00724	GCA_900474325.1	Scaffold	C:96.7%[S:95.8%,D:0.9%],F:1.6%,M:1.7%,n:1367	InsectBase	Herbivorous	Galls	Hexapoda	Insecta	Pterygota	Hymenoptera	Cynipidae	Synergus	Holometabolous
Syritta pipiens	IBG_00725	GCA_905187475.1	Chromosome	C:98.9%[S:98.0%,D:0.9%],F:0.3%,M:0.8%,n:1367	InsectBase	Omnivorous	Filter_feeding	Hexapoda	Insecta	Pterygota	Diptera	Syrphidae	Syritta	Holometabolous
Taenaris catops	IBG_00727	GCA_009936525.1	Scaffold	C:28.3%[S:27.3%,D:1.0%],F:21.9%,M:49.8%,n:1367	InsectBase	Herbivorous	Leaves_Stems_Roots	Hexapoda	Insecta	Pterygota	Lepidoptera	Nymphalidae	Taenaris	Holometabolous
Teleopsis dalmanni	IBG_00729	GCA_002237135.2	Chromosome	C:97.8%[S:88.8%,D:9.0%],F:0.7%,M:1.5%,n:1367	InsectBase	Omnivorous	Animals_Plants	Hexapoda	Insecta	Pterygota	Diptera	Diopsidae	Teleopsis	Holometabolous
Temnothorax curvispinosus	IBG_00730	GCA_003070985.1	Scaffold	C:94.4%[S:87.9%,D:6.5%],F:1.8%,M:3.8%,n:1367	InsectBase	Carnivorous	Predator	Hexapoda	Insecta	Pterygota	Hymenoptera	Formicidae	Temnothorax	Holometabolous
Temnothorax longispinosus	IBG_00731	GCA_004794745.1	Scaffold	C:97.4%[S:96.8%,D:0.6%],F:1.1%,M:1.5%,n:1367	NCBI	Carnivorous	Predator	Hexapoda	Insecta	Pterygota	Hymenoptera	Formicidae	Temnothorax	Holometabolous
Tenebrio molitor	IBG_00732	GCA_014282415.2	Scaffold	C:90.3%[S:86.1%,D:4.2%],F:4.8%,M:4.9%,n:1367	NCBI	Herbivorous	Grain	Hexapoda	Insecta	Pterygota	Coleoptera	Tenebrionidae	Tenebrio	Holometabolous
Tephritis californica	IBG_00733	GCA_001017515.1	Scaffold	C:53.7%[S:53.5%,D:0.2%],F:21.7%,M:24.6%,n:1367	InsectBase	Herbivorous	Galls	Hexapoda	Insecta	Pterygota	Diptera	Tephritidae	Tephritis	Holometabolous
Tetragonula carbonaria	IBG_00734	GCA_010645115.1	Contig	C:96.3%[S:95.9%,D:0.4%],F:1.8%,M:1.9%,n:1367	InsectBase	Herbivorous	Pollen_Nectar	Hexapoda	Insecta	Pterygota	Hymenoptera	Apidae	Tetragonula	Holometabolous
Tetragonula clypearis	IBG_00735	GCA_010645135.1	Contig	C:96.1%[S:95.7%,D:0.4%],F:1.8%,M:2.1%,n:1367	InsectBase	Herbivorous	Pollen_Nectar	Hexapoda	Insecta	Pterygota	Hymenoptera	Apidae	Tetragonula	Holometabolous
Tetragonula davenporti	IBG_00736	GCA_010645165.1	Contig	C:96.9%[S:96.6%,D:0.3%],F:1.4%,M:1.7%,n:1367	InsectBase	Herbivorous	Pollen_Nectar	Hexapoda	Insecta	Pterygota	Hymenoptera	Apidae	Tetragonula	Holometabolous
Tetragonula hockingsi	IBG_00737	GCA_010645185.1	Contig	C:95.5%[S:95.2%,D:0.3%],F:2.3%,M:2.2%,n:1367	InsectBase	Herbivorous	Pollen_Nectar	Hexapoda	Insecta	Pterygota	Hymenoptera	Apidae	Tetragonula	Holometabolous
Tetragonula mellipes	IBG_00738	GCA_011634685.1	Contig	C:96.6%[S:96.3%,D:0.3%],F:1.5%,M:1.9%,n:1367	InsectBase	Herbivorous	Pollen_Nectar	Hexapoda	Insecta	Pterygota	Hymenoptera	Apidae	Tetragonula	Holometabolous
Tetramorium bicarinatum	IBG_00739	GCA_011636605.1	Scaffold	C:97.5%[S:97.1%,D:0.4%],F:1.2%,M:1.3%,n:1367	InsectBase	Omnivorous	Animals_Plants	Hexapoda	Insecta	Pterygota	Hymenoptera	Formicidae	Tetramorium	Holometabolous
Tetramorium immigrans	IBG_00740	GCA_011636585.1	Scaffold	C:97.5%[S:97.3%,D:0.2%],F:1.6%,M:0.9%,n:1367	InsectBase	Omnivorous	Animals_Plants	Hexapoda	Insecta	Pterygota	Hymenoptera	Formicidae	Tetramorium	Holometabolous
Tetramorium parvispinum	IBG_00741	GCA_011638315.1	Scaffold	C:95.6%[S:95.3%,D:0.3%],F:3.1%,M:1.3%,n:1367	InsectBase	Omnivorous	Animals_Plants	Hexapoda	Insecta	Pterygota	Hymenoptera	Formicidae	Tetramorium	Holometabolous
Tetramorium simillimum	IBG_00742	GCA_011636635.1	Scaffold	C:98.6%[S:98.0%,D:0.6%],F:0.9%,M:0.5%,n:1367	InsectBase	Omnivorous	Animals_Plants	Hexapoda	Insecta	Pterygota	Hymenoptera	Formicidae	Tetramorium	Holometabolous
Tetranychus cinnabarinus	-	GCA_022266195.1	Contig	-	NCBI_Funannotate	Herbivorous	Leaves_Stems_Roots	Chelicerata	Euchelicerata	Arachnida	Trombidiformes	Tetranychidae	Tetranychus	Ametabolous
Tetranychus truncatus	-	GCA_028476895.1	Chromosome	-	NCBI_Funannotate	Herbivorous	Leaves_Stems_Roots	Chelicerata	Euchelicerata	Arachnida	Trombidiformes	Tetranychidae	Tetranychus	Ametabolous
Tetranychus urticae	-	GCF_000239435.1	Scaffold	-	NCBI	Herbivorous	Leaves_Stems_Roots	Chelicerata	Euchelicerata	Arachnida	Trombidiformes	Tetranychidae	Tetranychus	Ametabolous
Themira minor	IBG_00744	GCA_001014575.1	Scaffold	C:66.5%[S:64.8%,D:1.7%],F:10.6%,M:22.9%,n:1367	InsectBase	Other	Coprophagous	Hexapoda	Insecta	Pterygota	Diptera	Sepsidae	Themira	Holometabolous
Thereuonema tuberculata	-	GCA_023159025.1	Scaffold	-	NCBI_Funannotate	Carnivorous	Predator	Myriapoda	Chilopoda	Notostigmophora	Scutigeromorpha	Scutigeridae	Thereuonema	Ametabolous
Thrips palmi	IBG_00745	GCA_012932325.1	Scaffold	C:97.0%[S:96.6%,D:0.4%],F:0.3%,M:2.7%,n:1367	InsectBase	Herbivorous	Leaves_Stems_Roots	Hexapoda	Insecta	Pterygota	Thysanoptera	Thripidae	Thrips	Hemimetabolous
Thyatira batis	IBG_00746	GCA_905147785.1	Chromosome	C:98.9%[S:98.6%,D:0.3%],F:0.1%,M:1.0%,n:1367	InsectBase	Herbivorous	Leaves_Stems_Roots	Hexapoda	Insecta	Pterygota	Lepidoptera	Drepanidae	Thyatira	Holometabolous
Tigriopus californicus	-	GCA_007210705.1	Chromosome	-	NCBI	Saprophagous	Detritivore_Decaying_Material	Crustacea	Hexanauplia	Copepoda	Harpacticoida	Harpacticidae	Tigriopus	Crustacean Metamorphosis
Timema douglasi	-	GCA_901482245.1	Scaffold	-	CAZy	Herbivorous	Leaves_Stems_Roots	Hexapoda	Insecta	Pterygota	Phasmatodea	Timematidae	Timema	Hemimetabolous
Timema podura	-	GCA_905359515.1	Scaffold	-	NCBI	Herbivorous	Leaves_Stems_Roots	Hexapoda	Insecta	Pterygota	Phasmatodea	Timematidae	Timema	Hemimetabolous
Timema shepardi	-	GCA_902151425.1	Scaffold	-	CAZy	Herbivorous	Leaves_Stems_Roots	Hexapoda	Insecta	Pterygota	Phasmatodea	Timematidae	Timema	Hemimetabolous
Tinea trinotella	IBG_00757	GCA_905220615.1	Chromosome	C:97.1%[S:96.5%,D:0.6%],F:0.6%,M:2.3%,n:1367	InsectBase	Saprophagous	Detritivore_Decaying_Material	Hexapoda	Insecta	Pterygota	Lepidoptera	Tineidae	Tinea	Holometabolous
Tipula oleracea	IBG_00758	GCA_001017535.1	Scaffold	C:56.6%[S:56.2%,D:0.4%],F:14.3%,M:29.1%,n:1367	InsectBase	Herbivorous	Leaves_Stems_Roots	Hexapoda	Insecta	Pterygota	Diptera	Tipulidae	Tipula	Holometabolous
Torymus auratus	IBG_00759	GCA_900474315.1	Scaffold	C:93.2%[S:91.5%,D:1.7%],F:3.6%,M:3.2%,n:1367	InsectBase	Carnivorous	Parasitoid	Hexapoda	Insecta	Pterygota	Hymenoptera	Torymidae	Torymus	Holometabolous
Torymus geranii	IBG_00760	GCA_900474355.1	Scaffold	C:85.1%[S:84.2%,D:0.9%],F:9.4%,M:5.5%,n:1367	InsectBase	Carnivorous	Parasitoid	Hexapoda	Insecta	Pterygota	Hymenoptera	Torymidae	Torymus	Holometabolous
Trabutina mannipara	IBG_00761	GCA_900080175.1	Contig	C:92.0%[S:91.0%,D:1.0%],F:3.7%,M:4.3%,n:1367	InsectBase	Herbivorous	Leaves_Stems_Roots	Hexapoda	Insecta	Pterygota	Hemiptera	Pseudococcidae	Trabutina	Hemimetabolous
Trachymyrmex cornetzi	IBG_00762	GCA_001594075.1	Scaffold	C:98.9%[S:98.3%,D:0.6%],F:0.6%,M:0.5%,n:1367	NCBI	Omnivorous	Animals_Plants	Hexapoda	Insecta	Pterygota	Hymenoptera	Formicidae	Trachymyrmex	Holometabolous
Trachymyrmex septentrionalis	IBG_00763	GCA_001594115.1	Scaffold	C:99.2%[S:99.0%,D:0.2%],F:0.4%,M:0.4%,n:1367	NCBI	Omnivorous	Animals_Plants	Hexapoda	Insecta	Pterygota	Hymenoptera	Formicidae	Trachymyrmex	Holometabolous
Trachymyrmex zeteki	IBG_00764	GCA_001594055.1	Scaffold	C:98.9%[S:98.9%,D:0.0%],F:0.6%,M:0.5%,n:1367	NCBI	Omnivorous	Animals_Plants	Hexapoda	Insecta	Pterygota	Hymenoptera	Formicidae	Trachymyrmex	Holometabolous
Trialeurodes vaporariorum	IBG_00765	GCA_011764245.1	Scaffold	C:94.1%[S:92.1%,D:2.0%],F:0.9%,M:5.0%,n:1367	InsectBase	Herbivorous	Leaves_Stems_Roots	Hexapoda	Insecta	Pterygota	Hemiptera	Aleyrodidae	Trialeurodes	Hemimetabolous
Triatoma rubrofasciata	IBG_00767	None	Chromosome	C:98.3%[S:95.0%,D:3.3%],F:0.9%,M:0.8%,n:1367	InsectBase	Other	Hematophagous_Lifecycle	Hexapoda	Insecta	Pterygota	Hemiptera	Reduviidae	Triatoma	Hemimetabolous
Tribolium castaneum	IBG_00768	GCA_000002335.3	Chromosome	C:99.2%[S:98.8%,D:0.4%],F:0.4%,M:0.4%,n:1367	InsectBase	Herbivorous	Grain	Hexapoda	Insecta	Pterygota	Coleoptera	Tenebrionidae	Tribolium	Holometabolous
Tribolium madens	IBG_00769	GCA_015345945.1	Scaffold	C:99.2%[S:99.0%,D:0.2%],F:0.3%,M:0.5%,n:1367	InsectBase	Herbivorous	Grain	Hexapoda	Insecta	Pterygota	Coleoptera	Tenebrionidae	Tribolium	Holometabolous
Trichogramma brassicae	IBG_00770	GCA_902806795.1	Contig	C:95.8%[S:93.2%,D:2.6%],F:1.0%,M:3.2%,n:1367	NCBI	Carnivorous	Parasitoid	Hexapoda	Insecta	Pterygota	Hymenoptera	Trichogrammatidae	Trichogramma	Holometabolous
Trichogramma evanescens	IBG_00771	GCA_902732785.1	Scaffold	C:97.1%[S:93.8%,D:3.3%],F:1.1%,M:1.8%,n:1367	InsectBase	Carnivorous	Parasitoid	Hexapoda	Insecta	Pterygota	Hymenoptera	Trichogrammatidae	Trichogramma	Holometabolous
Trichogramma pretiosum	IBG_00772	GCA_000599845.3	Scaffold	C:98.2%[S:95.5%,D:2.7%],F:0.2%,M:1.6%,n:1367	InsectBase	Carnivorous	Parasitoid	Hexapoda	Insecta	Pterygota	Hymenoptera	Trichogrammatidae	Trichogramma	Holometabolous
Trichomalopsis sarcophagae	IBG_00773	GCA_002249905.1	Scaffold	C:97.4%[S:96.6%,D:0.8%],F:1.1%,M:1.5%,n:1367	InsectBase	Carnivorous	Parasitoid	Hexapoda	Insecta	Pterygota	Hymenoptera	Pteromalidae	Trichomalopsis	Holometabolous
Trichonephila clavata	-	GCA_019973975.1	Scaffold	-	NCBI	Carnivorous	Predator	Chelicerata	Euchelicerata	Arachnida	Araneae	Nephilidae	Trichonephila	Ametabolous
Trichonephila clavipes	-	GCA_019973935.1	Scaffold	-	NCBI	Carnivorous	Predator	Chelicerata	Euchelicerata	Arachnida	Araneae	Nephilidae	Trichonephila	Ametabolous
Trichonephila inaurata madagascariensis	-	GCA_019973955.1	Scaffold	-	NCBI	Carnivorous	Predator	Chelicerata	Euchelicerata	Arachnida	Araneae	Nephilidae	Trichonephila	Ametabolous
Trichoplusia ni	IBG_00774	GCA_003590095.1	Chromosome	C:97.8%[S:93.1%,D:4.7%],F:0.4%,M:1.8%,n:1367	InsectBase	Herbivorous	Leaves_Stems_Roots	Hexapoda	Insecta	Pterygota	Lepidoptera	Noctuidae	Trichoplusia	Holometabolous
Trigoniulus corallinus	-	GCA_013389805.1	Scaffold	-	NCBI_Funannotate	Saprophagous	Detritivore_Decaying_Material	Myriapoda	Diplopoda	Helminthomorpha	Spirobolida	Trigoniulidae	Trigoniulus	Ametabolous
Trinorchestia longiramus	-	GCA_006783055.1	Scaffold	-	NCBI	Herbivorous	Algae_Phytoplankton	Crustacea	Malacostraca	Eumalacostraca	Amphipoda	Talitridae	Trinorchestia	Crustacean Metamorphosis
Trionymus perrisii	IBG_00776	GCA_900050545.1	Scaffold	C:89.0%[S:88.1%,D:0.9%],F:5.0%,M:6.0%,n:1367	InsectBase	Herbivorous	Leaves_Stems_Roots	Hexapoda	Insecta	Pterygota	Hemiptera	Pseudococcidae	Trionymus	Hemimetabolous
Tropilaelaps mercedesae	-	GCA_002081605.1	Scaffold	-	NCBI	Other	Hematophagous_Lifecycle	Chelicerata	Euchelicerata	Arachnida	Mesostigmata	Laelapidae	Tropilaelaps	Ametabolous
Trupanea jonesi	IBG_00777	GCA_001014665.1	Scaffold	C:23.6%[S:23.5%,D:0.1%],F:18.8%,M:57.6%,n:1367	InsectBase	Herbivorous	Flowers_Fruits	Hexapoda	Insecta	Pterygota	Diptera	Tephritidae	Trupanea	Holometabolous
Tuta absoluta	-	GCA_027580185.1	Contig	-	NCBI	Herbivorous	Miners	Hexapoda	Insecta	Pterygota	Lepidoptera	Gelechiidae	Tuta	Holometabolous
Vanessa atalanta	IBG_00780	GCA_905147765.1	Chromosome	C:95.2%[S:95.1%,D:0.1%],F:0.9%,M:3.9%,n:1367	InsectBase	Herbivorous	Leaves_Stems_Roots	Hexapoda	Insecta	Pterygota	Lepidoptera	Nymphalidae	Vanessa	Holometabolous
Vanessa cardui	IBG_00781	GCA_905220365.1	Chromosome	C:98.9%[S:98.8%,D:0.1%],F:0.4%,M:0.7%,n:1367	InsectBase	Herbivorous	Leaves_Stems_Roots	Hexapoda	Insecta	Pterygota	Lepidoptera	Nymphalidae	Vanessa	Holometabolous
Vanessa tameamea	IBG_00782	GCA_002938995.1	Scaffold	C:98.5%[S:98.1%,D:0.4%],F:0.7%,M:0.8%,n:1367	InsectBase	Herbivorous	Leaves_Stems_Roots	Hexapoda	Insecta	Pterygota	Lepidoptera	Nymphalidae	Vanessa	Holometabolous
Venturia canescens	IBG_00783	None	Scaffold	C:98.9%[S:98.2%,D:0.7%],F:0.4%,M:0.7%,n:1367	InsectBase	Carnivorous	Parasitoid	Hexapoda	Insecta	Pterygota	Hymenoptera	Ichneumonidae	Venturia	Holometabolous
Vespa mandarinia	IBG_00784	GCA_014083535.1	Contig	C:99.4%[S:99.0%,D:0.4%],F:0.0%,M:0.6%,n:1367	InsectBase	Carnivorous	Predator	Hexapoda	Insecta	Pterygota	Hymenoptera	Vespidae	Vespa	Holometabolous
Vespula pensylvanica	IBG_00786	GCA_014466175.1	Chromosome	C:99.4%[S:99.3%,D:0.1%],F:0.2%,M:0.4%,n:1367	NCBI	Carnivorous	Predator	Hexapoda	Insecta	Pterygota	Hymenoptera	Vespidae	Vespula	Holometabolous
Vespula vulgaris	IBG_00787	GCA_905475345.1	Chromosome	C:99.5%[S:99.4%,D:0.1%],F:0.1%,M:0.4%,n:1367	InsectBase	Carnivorous	Predator	Hexapoda	Insecta	Pterygota	Hymenoptera	Vespidae	Vespula	Holometabolous
Vollenhovia emeryi	IBG_00788	GCA_000949405.1	Scaffold	C:99.1%[S:98.7%,D:0.4%],F:0.4%,M:0.5%,n:1367	InsectBase	Omnivorous	Animals_Plants	Hexapoda	Insecta	Pterygota	Hymenoptera	Formicidae	Vollenhovia	Holometabolous
Wasmannia auropunctata	IBG_00790	GCA_000956235.1	Scaffold	C:98.4%[S:98.0%,D:0.4%],F:0.8%,M:0.8%,n:1367	InsectBase	Omnivorous	Animals_Plants	Hexapoda	Insecta	Pterygota	Hymenoptera	Formicidae	Wasmannia	Holometabolous
Wiebesia pumilae	IBG_00791	GCA_018907045.1	Contig	C:97.8%[S:97.4%,D:0.4%],F:0.5%,M:1.7%,n:1367	InsectBase	Herbivorous	Flowers_Fruits	Hexapoda	Insecta	Pterygota	Hymenoptera	Agaonidae	Wiebesia	Holometabolous
Xenocatantops brachycerus	IBG_00792	GCA_900249655.1	Contig	C:85.5%[S:74.4%,D:11.1%],F:5.9%,M:8.6%,n:1367	InsectBase	Herbivorous	Leaves_Stems_Roots	Hexapoda	Insecta	Pterygota	Orthoptera	Acrididae	Xenocatantops	Hemimetabolous
Zaprionus africanus	IBG_00796	GCA_018151435.1	Contig	C:99.4%[S:97.9%,D:1.5%],F:0.1%,M:0.5%,n:1367	InsectBase	Saprophagous	Detritivore_Fruits	Hexapoda	Insecta	Pterygota	Diptera	Drosophilidae	Zaprionus	Holometabolous
Zaprionus bogoriensis	-	GCA_021223985.1	Scaffold	-	NCBI	Saprophagous	Detritivore_Fruits	Hexapoda	Insecta	Pterygota	Diptera	Drosophilidae	Zaprionus	Holometabolous
Zaprionus camerounensis	IBG_00797	GCA_018904165.1	Contig	C:99.6%[S:98.1%,D:1.5%],F:0.1%,M:0.3%,n:1367	InsectBase	Saprophagous	Detritivore_Fruits	Hexapoda	Insecta	Pterygota	Diptera	Drosophilidae	Zaprionus	Holometabolous
Zaprionus capensis	IBG_00798	GCA_018903675.1	Contig	C:99.6%[S:97.8%,D:1.8%],F:0.1%,M:0.3%,n:1367	InsectBase	Saprophagous	Detritivore_Fruits	Hexapoda	Insecta	Pterygota	Diptera	Drosophilidae	Zaprionus	Holometabolous
Zaprionus davidi	IBG_00799	GCA_018903715.1	Scaffold	C:99.4%[S:98.0%,D:1.4%],F:0.1%,M:0.5%,n:1367	InsectBase	Saprophagous	Detritivore_Fruits	Hexapoda	Insecta	Pterygota	Diptera	Drosophilidae	Zaprionus	Holometabolous
Zaprionus gabonicus	IBG_00800	GCA_018903695.1	Contig	C:99.5%[S:98.0%,D:1.5%],F:0.1%,M:0.4%,n:1367	InsectBase	Saprophagous	Detritivore_Fruits	Hexapoda	Insecta	Pterygota	Diptera	Drosophilidae	Zaprionus	Holometabolous
Zaprionus ghesquierei	IBG_00801	GCA_018904095.1	Scaffold	C:99.3%[S:97.2%,D:2.1%],F:0.1%,M:0.6%,n:1367	InsectBase	Saprophagous	Detritivore_Fruits	Hexapoda	Insecta	Pterygota	Diptera	Drosophilidae	Zaprionus	Holometabolous
Zaprionus indianus	IBG_00802	GCA_018904595.1	Scaffold	C:99.3%[S:97.6%,D:1.7%],F:0.3%,M:0.4%,n:1367	InsectBase	Saprophagous	Detritivore_Fruits	Hexapoda	Insecta	Pterygota	Diptera	Drosophilidae	Zaprionus	Holometabolous
Zaprionus kolodkinae	IBG_00803	GCA_018901885.1	Contig	C:99.4%[S:98.5%,D:0.9%],F:0.0%,M:0.6%,n:1367	InsectBase	Saprophagous	Detritivore_Fruits	Hexapoda	Insecta	Pterygota	Diptera	Drosophilidae	Zaprionus	Holometabolous
Zaprionus lachaisei	IBG_00804	GCA_018901815.1	Contig	C:98.7%[S:97.5%,D:1.2%],F:0.4%,M:0.9%,n:1367	InsectBase	Saprophagous	Detritivore_Fruits	Hexapoda	Insecta	Pterygota	Diptera	Drosophilidae	Zaprionus	Holometabolous
Zaprionus nigranus	IBG_00805	GCA_018903425.1	Scaffold	C:98.4%[S:96.6%,D:1.8%],F:0.5%,M:1.1%,n:1367	InsectBase	Saprophagous	Detritivore_Fruits	Hexapoda	Insecta	Pterygota	Diptera	Drosophilidae	Zaprionus	Holometabolous
Zaprionus ornatus	IBG_00806	GCA_018904035.1	Contig	C:99.3%[S:97.5%,D:1.8%],F:0.1%,M:0.6%,n:1367	InsectBase	Saprophagous	Detritivore_Fruits	Hexapoda	Insecta	Pterygota	Diptera	Drosophilidae	Zaprionus	Holometabolous
Zaprionus taronus	IBG_00807	GCA_018901805.1	Contig	C:98.6%[S:96.8%,D:1.8%],F:0.5%,M:0.9%,n:1367	InsectBase	Saprophagous	Detritivore_Fruits	Hexapoda	Insecta	Pterygota	Diptera	Drosophilidae	Zaprionus	Holometabolous
Zaprionus tsacasi	IBG_00808	GCA_018904105.1	Contig	C:98.9%[S:97.5%,D:1.4%],F:0.4%,M:0.7%,n:1367	InsectBase	Saprophagous	Detritivore_Fruits	Hexapoda	Insecta	Pterygota	Diptera	Drosophilidae	Zaprionus	Holometabolous
Zaprionus vittiger	IBG_00809	GCA_018904025.1	Contig	C:99.6%[S:98.4%,D:1.2%],F:0.1%,M:0.3%,n:1367	InsectBase	Saprophagous	Detritivore_Fruits	Hexapoda	Insecta	Pterygota	Diptera	Drosophilidae	Zaprionus	Holometabolous
Zerene cesonia	IBG_00810	GCA_012273895.1	Chromosome	C:95.4%[S:93.3%,D:2.1%],F:1.0%,M:3.6%,n:1367	InsectBase	Herbivorous	Leaves_Stems_Roots	Hexapoda	Insecta	Pterygota	Lepidoptera	Pieridae	Zerene	Holometabolous
Zeugodacus cucurbitae	IBG_00811	GCA_000806345.1	Scaffold	C:98.9%[S:98.6%,D:0.3%],F:0.5%,M:0.6%,n:1367	InsectBase	Herbivorous	Flowers_Fruits	Hexapoda	Insecta	Pterygota	Diptera	Tephritidae	Zeugodacus	Holometabolous
Zonia zonia	IBG_00813	GCA_018246015.1	Contig	C:0.0%[S:0.0%,D:0.0%],F:0.4%,M:99.6%,n:1367	InsectBase	Herbivorous	Leaves_Stems_Roots	Hexapoda	Insecta	Pterygota	Lepidoptera	Hesperiidae	Zonia	Holometabolous
Zootermopsis nevadensis	IBG_00814	GCA_000696155.1	Scaffold	C:98.4%[S:97.9%,D:0.5%],F:0.9%,M:0.7%,n:1367	NCBI	Herbivorous	Wood	Hexapoda	Insecta	Pterygota	Blattodea	Termopsidae	Zootermopsis	Hemimetabolous
Zophobas morio	-	GCA_027724725.1	Scaffold	-	NCBI	Saprophagous	Detritivore_Decaying_Material	Hexapoda	Insecta	Pterygota	Coleoptera	Tenebrionidae	Zophobas	Holometabolous
Zygaena filipendulae	IBG_00815	GCA_907165275.1	Chromosome	C:98.5%[S:97.7%,D:0.8%],F:0.1%,M:1.4%,n:1367	InsectBase	Herbivorous	Leaves_Stems_Roots	Hexapoda	Insecta	Pterygota	Lepidoptera	Zygaenidae	Zygaena	Holometabolous

## Sheet: Table S4
CAZy	CWDE Class	Potential Activity	Substrate	Enzyme Classifications
GH1	PCWDE, FCWDE	β-glucosidase	Cellulose, cellobiose	Cellulase, Hemicellulase
GH2	BCWDE, PCWDE	β-galactosidase, β-mannosidase	Galactose-containing polysaccharides	Hemicellulase
GH3	PCWDE, FCWDE	β-glucosidase, β-xylosidase	Hemicellulose, cellulose	Cellulase, Hemicellulase
GH6	PCWDE	Cellobiohydrolase	Cellulose	Cellulase
GH7	PCWDE, FCWDE	Endoglucanase, Cellobiohydrolase	Cellulose, β-glucans	Cellulase
GH9	PCWDE	Endoglucanase	Cellulose	Cellulase
GH10	PCWDE	Endo-xylanase	Xylan	Hemicellulase
GH11	PCWDE	Endo-xylanase	Xylan	Hemicellulase
GH12	PCWDE, FCWDE	Endoglucanase	Cellulose, β-1,4-glucan	Cellulase, Hemicellulase
GH16	PCWDE, FCWDE	β-Glucanase	β-glucans, lichenin, xyloglucan	Cellulase, Hemicellulase
GH17	FCWDE	Endo-β-glucanase	β-glucan (yeast cell wall)	Hemicellulase
GH18	FCWDE, BCWDE	Chitinase	Chitin	Chitinase
GH20	BCWDE, FCWDE	β-N-acetylhexosaminidase	Chitin, peptidoglycan	Chitinase
GH26	PCWDE	Endo-mannanase	Hemicellulose (mannan)	Hemicellulase
GH27	BCWDE, FCWDE	α-Galactosidase	Galactose-containing polysaccharides	Hemicellulase
GH28	PCWDE	Polygalacturonase	Pectin	Pectinase
GH29	BCWDE, FCWDE	α-L-fucosidase	Fucosylated polysaccharides	Hemicellulase
GH31	PCWDE, BCWDE	α-Glucosidase, α-xylosidase	Glucosylated and xylosylated polysaccharides	Hemicellulase
GH35	BCWDE	β-Galactosidase	Galactan, lactose	Hemicellulase, Pectinase
GH39	PCWDE	β-Xylosidase	Hemicellulose (xylan)	Hemicellulase, Pectinase
GH42	BCWDE, PCWDE	β-Galactosidase	Galactan	Hemicellulase
GH43	PCWDE	Xylanase, β-xylosidase	Hemicellulose (xylan, arabinoxylan)	Hemicellulase, Pectinase
GH44	PCWDE	Endoglucanase	Cellulose	Cellulase
GH45	PCWDE	Cellulase	Cellulose	Cellulase, Hemicellulase
GH46	FCWDE, BCWDE	Chitosanase	Chitosan	Chitinase
GH51	PCWDE	α-L-arabinofuranosidase	Hemicellulose (arabinoxylan)	Hemicellulase, Pectinase
GH53	PCWDE	Endo-1,4-β-galactanase	Pectin	Pectinase
GH54	PCWDE	α-L-arabinofuranosidase	Hemicellulose (arabinoxylan)	Hemicellulase
GH55	PCWDE	Endoglucanase	Cellulose	Cellulase
GH62	PCWDE	α-L-arabinofuranosidase	Hemicellulose (arabinoxylan)	Hemicellulase
GH67	BCWDE	α-Glucuronidase	Glucuronoxylan	Hemicellulase
GH71	FCWDE, BCWDE	Glucanase	Dextran, β-1,3-glucan	Hemicellulase
GH72	FCWDE	β-1,3-glucanosyltransferase	β-glucan (fungal cell wall)	Hemicellulase
GH74	PCWDE	Endo-xyloglucanase	Xyloglucan	Hemicellulase
GH75	FCWDE, BCWDE	Chitosanase	Chitosan	Chitinase
GH76	FCWDE, BCWDE	α-Mannanase	Mannan (yeast)	Hemicellulase
GH78	BCWDE, PCWDE	α-L-rhamnosidase	Rhamnogalacturonan	Pectinase
GH81	FCWDE	Endo-β-1,3-glucanase	β-1,3-glucan	Hemicellulase
GH85	FCWDE, BCWDE	Endo-β-N-acetylglucosaminidase	Chitin, peptidoglycan	Chitinase
GH88	FCWDE	Glucuronyl hydrolase	Glucuronoxylan	Hemicellulase
GH89	BCWDE	α-N-acetylgalactosaminidase	Glycoproteins	Hemicellulase, Pectinase
GH92	BCWDE, FCWDE	α-Mannosidase	Mannan (yeast, fungi)	Hemicellulase
GH93	PCWDE	β-xylosidase	Hemicellulose (xylan)	Hemicellulase, Pectinase
GH95	BCWDE	α-Fucosidase	Fucosylated polysaccharides	Hemicellulase
GH105	PCWDE	Rhamnogalacturonan lyase	Pectin	Pectinase
GH115	PCWDE	Glucuronyl hydrolase	Glucuronoxylan	Hemicellulase
GH125	BCWDE	α-1,6-mannosidase	Mannose polymers	Hemicellulase
GH127	BCWDE	α-L-fucosidase	Fucosylated polysaccharides	Hemicellulase
GH128	FCWDE, BCWDE	β-L-arabinosidase	Arabinoxylan	Hemicellulase
GH131	PCWDE	β-glucuronidase	Glucuronoxylan	Hemicellulase
GH134	PCWDE	Endo-β-1,4-xylanase	Hemicellulose (xylan)	Hemicellulase
GH135	FCWDE	Exo-β-glucanase	β-glucan	Hemicellulase
GH152	PCWDE	Endo-1,4-β-galactanase	Galactans, pectin	Pectinase
PL1	PCWDE	Pectate lyase	Pectin	Pectinase
PL3	PCWDE	Pectate lyase	Pectin	Pectinase
PL4	PCWDE	Pectate lyase	Pectin	Pectinase
PL9	PCWDE	Pectate lyase	Pectin, polygalacturonan	Pectinase
PL26	PCWDE	Rhamnogalacturonan lyase	Rhamnogalacturonan	Pectinase
CE1	PCWDE, FCWDE	Acetylxylan esterase	Acetylated xylan	Hemicellulase
CE3	PCWDE, FCWDE	Acetylxylan esterase	Acetylated xylan	Hemicellulase
CE4	PCWDE, FCWDE	Chitin deacetylase	Chitin, xylan	Chitinase, Hemicellulase
CE5	PCWDE	Acetylxylan esterase	Acetylated xylan	Hemicellulase
CE8	PCWDE	Pectin methylesterase	Pectin	Pectinase
CE12	PCWDE, BCWDE	Xylan esterase	Xylan	Hemicellulase
CE16	PCWDE	Acetylxylan esterase	Acetylated xylan	Hemicellulase
AA1	PCWDE	Laccase	Lignin	Ligninase
AA2	PCWDE	Peroxidase	Lignin, phenolic compounds	Ligninase
AA3	PCWDE	Glucose oxidase	Cellobiose, lignin	Cellulase, Ligninase
AA4	PCWDE, BCWDE	Vanillyl alcohol oxidase	Lignin degradation	Ligninase
AA5	PCWDE	Copper radical oxidase	Lignin, cellulose	Cellulase, Ligninase
AA6	PCWDE	1,4-benzoquinone reductase	Lignin degradation	Ligninase
AA7	FCWDE	Cellobiose dehydrogenase	Cellulose	Cellulase
AA8	PCWDE, FCWDE	Oxidoreductase	Cellulose	Cellulase
AA9	PCWDE	Lytic polysaccharide monooxygenase	Cellulose	Cellulase
AA10	PCWDE, BCWDE	Chitin-active LPMO	Chitin, cellulose	Chitinase, Cellulase
AA11	BCWDE	Chitin-active LPMO	Chitin	Chitinase
AA12	PCWDE	Lignin peroxidase	Lignin	Ligninase
AA14	PCWDE	LPMO (active on xylan)	Hemicellulose, Cellulose	Hemicellulase, Cellulase
AA15	PCWDE	Polysaccharide monooxygenase	Cellulose, Chitin	Cellulase, Chitinase
AA16	PCWDE	Polysaccharide monooxygenase	Hemicellulose	Hemicellulase
CBM5	PCWDE, FCWDE	Carbohydrate-binding module	Cellulose, chitin	Cellulase, Chitinase
CBM6	PCWDE, FCWDE	Carbohydrate-binding module	Cellulose, hemicellulose	Cellulase, Hemicellulase
CBM12	PCWDE	Carbohydrate-binding module	Cellulose	Cellulase
CBM24	FCWDE	Carbohydrate-binding module	Mutan	Chitinase
CBM35	PCWDE, FCWDE	Carbohydrate-binding module	Xylan	Hemicellulase
CBM38	PCWDE	Carbohydrate-binding module	Inulin	Hemicellulase
CBM42	PCWDE	Carbohydrate-binding module	Xylan	Hemicellulase
CBM43	PCWDE	Carbohydrate-binding module	Glucan	Hemicellulase
CBM50	BCWDE, FCWDE	LysM domain (chitin-binding)	Chitin	Chitinase
CBM63	PCWDE	Carbohydrate-binding module	Cellulose	Cellulase
CBM67	FCWDE	Carbohydrate-binding module	L-rhamnose, pectin	Pectinase
